# Supplementary material for: Extended Application of Genomic Selection to Screen Multi-Omics Data for the Development of Novel Pyroptosis-Immune Signatures and Predicting Immunotherapy of Glioma
Source: Front Pharmacol. 2022 May 10;13:893160. doi: 10.3389/fphar.2022.893160 (PMC9127445; doi:10.3389/fphar.2022.893160)
Supplement: Supplementary file 3 [file DataSheet2.xlsx]

## Sheet: Sheet1
Table S1 Mutation frequencies pyroptosis-related regulators across cancer types
CancerType	CASP1	CASP3	CASP4	CASP5	CASP6	CASP7	CASP8	GSDMB	GSDMC	GSDMD	GSDME	GZMA	GZMB
ACC	0	0	0	0	0	0	0.011	0	0	0	0.011	0	0
BLCA	0.027	0.005	0.01	0.02	0.002	0.012	0.037	0.005	0.01	0.01	0.015	0.01	0.005
BRCA	0.004	0.003	0.001	0.005	0.003	0.005	0.016	0.008	0.01	0	0.005	0.004	0.001
CESC	0.007	0.007	0.007	0.014	0.007	0.007	0.045	0.007	0.007	0.007	0	0.007	0.003
CHOL	0	0	0	0	0	0	0	0	0	0	0	0	0
COAD	0.011	0.006	0.015	0.028	0.004	0.009	0.039	0.009	0.022	0.007	0.013	0.017	0.009
DLBC	0.024	0	0	0	0	0	0.024	0	0	0	0	0	0
ESCA	0.011	0	0	0.005	0.005	0.005	0.011	0	0.027	0.005	0.011	0.005	0
GBM	0.015	0.003	0.005	0.003	0.003	0.005	0	0.013	0.003	0.003	0.005	0.005	0.008
HNSC	0.004	0.004	0.006	0.01	0.012	0.006	0.107	0.004	0.008	0.008	0.008	0.004	0.004
KICH	0.015	0	0	0	0	0	0	0	0	0	0	0	0
KIRC	0.005	0	0.002	0.002	0	0.002	0.002	0.002	0	0	0.002	0.002	0.002
KIRP	0.004	0	0.004	0.004	0.004	0	0.004	0	0	0	0.011	0	0
LAML	0	0.005	0	0	0	0	0	0	0	0	0	0	0.005
LGG	0.004	0	0.002	0	0	0	0.002	0.002	0.004	0.004	0.004	0.002	0
LIHC	0	0.005	0.011	0	0.003	0	0.005	0.005	0.011	0.005	0.008	0.005	0.005
LUAD	0.014	0.011	0.011	0.028	0.004	0.005	0.011	0.005	0.014	0.011	0.014	0.011	0.009
LUSC	0.017	0	0.014	0.017	0	0.004	0.023	0.004	0.008	0.008	0.008	0.014	0.002
MESO	0	0	0	0	0	0	0	0	0	0	0	0.012	0
OV	0.004	0.002	0.004	0.004	0.006	0	0.006	0.006	0	0	0.004	0.002	0
PAAD	0	0	0.006	0.006	0	0.006	0.011	0.006	0.006	0.017	0.006	0	0
PCPG	0	0.006	0	0	0	0	0	0	0	0	0	0	0
PRAD	0.004	0	0	0	0	0.002	0.002	0	0.002	0.002	0.002	0.002	0
READ	0	0	0	0	0	0	0.012	0	0	0	0	0	0
SARC	0	0	0.008	0.004	0	0	0.004	0	0.004	0.004	0.004	0	0.008
SKCM	0.027	0.009	0.014	0.036	0.011	0.018	0.034	0.027	0.073	0.016	0.027	0.048	0.018
STAD	0.005	0.005	0.021	0.032	0.002	0.009	0.048	0.009	0.032	0.005	0.014	0.014	0.007
TGCT	0	0.007	0	0	0	0	0	0	0	0	0	0	0
THCA	0.002	0	0	0.002	0.002	0	0	0	0	0	0.002	0	0
THYM	0	0	0	0	0	0	0	0	0.008	0	0	0	0
UCEC	0.062	0.029	0.037	0.064	0.023	0.023	0.101	0.017	0.056	0.023	0.056	0.043	0.027
UCS	0	0	0.018	0	0	0.018	0.018	0	0.018	0	0	0	0.018
UVM	0	0	0	0	0	0	0	0	0	0	0.013	0	0

## Sheet: Sheet2
Table S2 AMP of pyroptosis-related regulators across cancer types
	CASP1	CASP3	CASP4	CASP5	CASP6	CASP7	CASP8	GSDMB	GSDMC	GSDMD	GSDME	GZMA	GZMB
ACC	0	0	0	0	0.011	0	0	0	0.011	0.011	0.022	0.034	0.022
BLCA	0.005	0.002	0.005	0.005	0.002	0	0.002	0.032	0.047	0.029	0.027	0.012	0.015
BRCA	0.005	0.003	0.005	0.005	0.006	0	0.003	0.102	0.119	0.106	0.009	0.003	0.006
CESC	0.01		0.01	0.01	0	0	0.01	0.01	0.02	0.027	0.007	0	0
CHOL	0	0	0	0	0	0	0	0	0	0	0	0	0
COAD	0	0.002	0	0	0	0.002	0	0.022	0.03	0.032	0.003	0	0
DLBC	0	0	0	0	0	0	0	0	0.021	0.021	0	0	0
ESCA	0.016	0.011	0.011	0.016	0	0.005	0.005	0.115	0.154	0.093	0.044	0.005	0.011
GBM	0.003	0.002	0.003	0.003	0.002	0	0	0	0.012	0.012	0.005	0	0
HNSC	0.014	0.004	0.014	0.014	0	0	0.015	0.015	0.075	0.079	0.01	0.004	0.006
KICH	0	0	0	0	0	0	0	0	0.015	0	0	0	0
KIRC	0.002	0	0.002	0.002	0	0	0.008	0.002	0.006	0.006	0	0.004	0
KIRP	0	0	0	0	0	0	0	0	0	0	0	0	0.004
LAML	0.01	0	0.01	0.01	0	0	0	0	0.005	0.005	0	0	0
LGG	0.006	0.002	0.006	0.006					0.047	0.035	0.006		0.014
LIHC	0.003	0.003	0.003	0.003	0	0.003	0.003	0.005	0.003	0	0	0	0
LUAD	0.006		0.006	0.006	0.002	0.01	0.006	0.012	0.063	0.051	0.02	0.008	0.022
LUSC	0.004	0.004	0.004	0.004	0.002		0.021	0.021	0.049	0.049	0.012	0.014	0.004
MESO	0	0	0	0	0	0	0	0	0.011	0.011	0	0	0
OV	0.024	0.005	0.024	0.024	0.002	0.014	0.019	0.019	0.322	0.273	0.009	0.002	0.012
PAAD	0.005	0	0.005	0.005	0	0	0.016	0.033	0.109	0.087	0.011	0	0
PCPG	0	0	0	0	0.006	0.012	0	0	0.006	0.006	0.006	0	0
PRAD	0	0.006	0	0	0.002	0.002	0	0.004	0.074	0.061	0.012	0.002	0.002
READ	0	0	0	0	0	0	0	0	0	0	0	0	0
SARC	0.016	0.004	0.016	0.016	0.016	0	0.016	0	0.02	0.024	0.024	0.004	0.008
SKCM	0.008	0.008	0.008	0.008	0.005	0	0	0.003	0.041	0.044	0.014	0.003	0.003
STAD	0.005	0.002	0.007	0.005		0.009	0.009	0.089	0.075	0.057	0.018	0.002	0.002
TGCT	0	0	0	0	0	0	0	0	0.007	0.007	0.007	0	0
THCA	0	0	0	0	0	0	0	0.002	0	0	0.002	0	0
THYM	0	0	0	0	0	0	0	0.008	0	0	0	0	0
UCEC	0	0	0	0	0.006	0.002	0.008	0.036	0.048	0.038	0.013	0	0.004
UCS	0.036	0	0.036	0.036	0	0	0	0.071	0.125	0.071	0	0	0
UVM	0	0	0	0	0	0	0	0	0.025	0.025	0	0	0

## Sheet: Sheet3
Table S3 DEL of pyroptosis-related regulators across cancer types
	CASP1	CASP3	CASP4	CASP5	CASP6	CASP7	CASP8	GSDMB	GSDMC	GSDMD	GSDME	GZMA	GZMB
ACC	0	0.022	0	0	0	0	0	0.022	0	0	0	0	0
BLCA	0.005	0.022	0.005	0.005	0	0.01	0.022	0	0	0	0.005	0.012	0.01
BRCA	0.01	0.011	0.01	0.01	0	0.003	0.003	0.0001	0.002	0.003	0	0.008	0
CESC	0.024	0.014	0.024	0.024	0	0	0.014	0	0	0	0	0	0
CHOL	0	0	0	0	0	0	0	0	0	0	0	0	0
COAD	0.007	0.024	0.003	0.007	0.007	0	0	0	0	0	0	0.003	0
DLBC	0	0.083	0	0	0	0.021	0	0	0	0.021	0	0	0
ESCA	0.005	0.033	0.005	0.005	0	0	0.011	0	0	0	0	0.016	0
GBM	0	0	0	0	0	0.002	0.002	0.002	0	0.002	0	0.002	0
HNSC	0.014	0.021	0.012	0.014	0	0	0.012	0	0	0	0	0.01	0.004
KICH	0	0	0	0	0	0	0	0	0	0	0	0	0
KIRC	0.002	0	0.002	0.002	0	0	0.002	0	0	0	0	0	0
KIRP	0.004	0.004	0.004	0.004	0	0	0	0	0	0.004	0	0	0.004
LAML	0	0	0	0	0	0	0.005	0	0	0	0	0	0
LGG	0.002	0.022	0.002	0.002	0	0.016	0	0	0	0.016	0	0	0.002
LIHC	0	0.033	0	0	0	0	0.003	0.003	0.003	0	0	0	0
LUAD	0.008	0.022	0.008	0.008	0	0.002	0	0	0	0.004	0.006	0.004	0.002
LUSC	0.004	0.047	0.004	0.004	0	0.002	0.008	0.002	0	0	0.002	0.01	0.006
MESO	0	0	0	0	0	0.011	0	0	0	0	0	0	0
OV	0.005	0.026	0.005	0.005	0.005	0	0	0.01	0.002	0.002	0.005	0.026	0.009
PAAD	0	0.005	0	0	0	0	0	0	0	0.005	0	0	0
PCPG	0.006	0	0	0.006	0	0	0	0	0	0	0	0	0
PRAD	0.006	0.004	0.004	0.006	0	0.006	0	0.006	0	0	0	0.027	0
READ	0	0	0	0	0	0	0	0	0	0	0	0	0
SARC	0.012	0.032	0.012	0.012	0	0.004	0.004	0	0.004	0	0	0	0
SKCM	0.019	0.008	0.019	0.019	0	0.005	0.005	0	0	0	0	0	0
STAD	0.009	0.046	0.007	0.007	0.002	0.002	0.007	0.002	0	0	0	0.009	0.009
TGCT	0.02	0	0.02	0.02	0	0	0	0	0	0.007	0	0	0
THCA	0	0	0	0	0	0	0	0	0.002	0.004	0.002	0	0
THYM	0	0.008	0	0	0	0	0	0	0	0	0	0	0
UCEC	0.008	0.011	0.008	0.008	0.002	0.004	0.002	0.002	0.004	0.002	0.002	0.004	0
UCS	0.018	0.018	0.018	0.018	0	0	0	0	0	0	0	0	0
UVM	0.013	0	0.013	0.013	0	0	0.013	0.013	0	0	0	0	0

## Sheet: Sheet4
Table S4 Expression level pyroptosis-related regulators across cancer types
CancerType	ACC	BLCA	BRCA	CESC	CHOL	COAD	DLBC	ESCA	GBM	HNSC	KICH	KIRC	KIRP	LAML	LGG	LIHC	LUAD	LUSC	MESO	OV	PAAD	PCPG	PRAD	READ	SARC	SKCM	STAD	TGCT	THCA	THYM	UCEC	UCS	UVM
CASP1	213.803	552.182	393.759	686.543	240.955	428.68	905.144	488.733	444.409	889.86	120.083	544.114	319.442	1624.98	176.716	249.022	567.733	688.211	685.64	328.807	487.088	94.2975	405.12	358.821	414.661	881.085	723.403	320.468	158.29	556.699	458.281	152.628	136.985
CASP3	656.699	1056.49	843.479	1068.77	593.757	780.895	1582.96	923.449	1338.05	960.912	495.972	488.741	515.216	1439.79	607.624	674.902	818.528	987.139	796.136	743.571	845.062	502.044	757.664	749.702	925.562	642.477	1014.13	1048.35	447.895	985.632	779.992	937.312	254.334
CASP4	617.973	1110.03	707.447	1116.97	1417.53	791.827	1694.95	911.156	531.864	1670.57	527.187	987.537	838.212	1561.69	115.294	939.767	1603.94	1178.28	2126.12	739.872	1268.98	201.477	807.318	746.459	951.083	1069.94	1101.77	461.85	283.635	1206.2	868.74	518.254	953.316
CASP5	2.28855	5.284	2.48205	6.28878	1.29977	16.0058	33.233	27.3112	8.57761	9.24007	0.792932	4.88789	1.15447	7.40297	2.64552	2.01529	8.12601	8.95904	6.63344	9.32663	4.76002	0.751813	11.3623	9.33989	7.4779	4.69655	29.4548	8.6304	0.889123	1.74374	12.032	2.58385	0.833929
CASP6	257.201	520.72	525.74	408.697	438.045	409.552	232.3	642.976	221.286	261.022	324.641	263.48	353.542	471.672	79.9409	349.984	494.237	337.949	460.426	381.38	427.841	86.8592	381.164	406.278	236.775	157.213	590.77	229.904	292.707	338.721	393.378	493.3	106.288
CASP7	345.626	856.617	872.075	1163.18	669.24	726.715	625.913	960.6	362.195	1108.33	485.47	747.286	446.974	509.296	179.607	566.859	910.61	941.101	568.804	576.258	972.947	352.832	754.388	659.388	828.46	412.547	1078.54	472.619	384.304	628.85	770.278	602.462	215.631
CASP8	426.604	637.795	583.235	610.046	764.534	553.828	754.45	848.34	260.729	598.026	366.064	735.027	668.933	1674.28	98.931	544.654	876.906	660.82	805	531.074	682.398	92.7373	542.467	544.587	368.599	479.864	933.193	684.586	331.316	683.104	560.924	348.475	189.554
GSDMB	47.0233	839.367	191.879	573.822	421.748	282.909	277.266	689.435	62.1896	183.731	26.209	59.6506	123.206	273.658	76.0682	376.196	352.721	206.435	188.43	247.318	1061.41	38.5988	272.228	241.112	103.851	39.4431	1133.18	283.204	179.81	525.247	268.499	210.397	17.1686
GSDMC	9.57804	216.528	64.7429	615.912	13.7692	68.5501	12.2076	114.134	11.7609	1136.62	97.126	5.60406	3.86514	9.41207	26.0828	11.8052	128.843	361.124	4.80369	39.8333	32.8356	0.651858	81.9313	37.9435	9.37306	27.6484	83.3994	8.58506	11.8142	2.03164	140.168	13.7218	0.295173
GSDMD	932.213	2145.57	1471.55	1915.71	2779.39	1669.63	4057.82	1780.44	777.489	1785.98	1236.45	1540.09	1873.4	1954.45	309.514	4313.21	1823.68	1414.59	2324.65	1505.37	1979.89	401.371	1641.4	1716.14	1792.14	1642.51	1692.13	1031.42	1663.55	3115.92	1690.4	1578.75	2949.27
GSDME	9.80374	47.3957	15.6533	26.8061	10.0782	22.3116	20.9232	49.8726	36.8222	370.206	3.82218	15.6131	9.07509	2.17518	9.12684	7.09472	23.6412	29.0067	34.6287	20.0079	30.7664	5.59555	20.5383	18.3841	36.6511	70.4053	51.7957	16.4656	26.9659	14.4476	45.4147	11.3109	3.5875
GZMA	61.7141	251.229	136.863	355.494	143.364	159.991	1072.06	146.979	38.0091	234.777	57.732	334.445	114.229	224.029	11.9983	139.21	254.889	249.107	296.821	136.538	130.846	26.8345	161.775	151.058	265.329	229.843	216.887	419.216	101.751	254.37	169.956	64.7982	53.8424
GZMB	28.6817	298.874	84.761	434.599	57.3293	126.225	1810.26	138.149	18.9665	289.562	24.3377	110.81	34.9373	76.4574	5.85827	55.0204	243.577	273.346	176.164	117.215	66.4215	24.2884	123.594	109.061	85.9069	269.677	145.449	392.915	46.2804	200.08	149.239	82.1609	20.4847

## Sheet: Sheet5
Table S5 Consensus Clustering of glioma in TCGA cohort
Sample	Type
TCGA.12.0618.01A.01R.1849.01	1
TCGA.02.2485.01A.01R.1849.01	1
TCGA.15.0742.01A.01R.1850.01	1
TCGA.06.0210.01A.01R.1849.01	1
TCGA.28.5204.01A.01R.1850.01	1
TCGA.06.0168.01A.01R.1849.01	1
TCGA.28.2514.01A.02R.1850.01	1
TCGA.06.0221.02A.11R.2005.01	1
TCGA.14.1829.01A.01R.1850.01	1
TCGA.06.0152.02A.01R.2005.01	1
TCGA.06.0187.01A.01R.1849.01	1
TCGA.06.0744.01A.01R.1849.01	1
TCGA.26.5139.01A.01R.1850.01	1
TCGA.06.0125.01A.01R.1849.01	1
TCGA.06.0190.02A.01R.2005.01	1
TCGA.12.0616.01A.01R.1849.01	1
TCGA.76.4928.01B.01R.1850.01	1
TCGA.06.0156.01A.03R.1849.01	1
TCGA.06.0686.01A.01R.1849.01	1
TCGA.06.0750.01A.01R.1849.01	1
TCGA.28.1747.01C.01R.1850.01	1
TCGA.41.5651.01A.01R.1850.01	2
TCGA.19.2629.01A.01R.1850.01	2
TCGA.32.4213.01A.01R.1850.01	1
TCGA.06.0157.01A.01R.1849.01	1
TCGA.76.4925.01A.01R.1850.01	1
TCGA.06.2565.01A.01R.1849.01	1
TCGA.06.0158.01A.01R.1849.01	1
TCGA.06.5413.01A.01R.1849.01	1
TCGA.76.4926.01B.01R.1850.01	1
TCGA.06.5417.01A.01R.1849.01	1
TCGA.06.2562.01A.01R.1849.01	1
TCGA.41.3915.01A.01R.1850.01	1
TCGA.06.0130.01A.01R.1849.01	1
TCGA.06.0745.01A.01R.1849.01	1
TCGA.19.5960.01A.11R.1850.01	1
TCGA.06.0645.01A.01R.1849.01	1
TCGA.06.5858.01A.01R.1849.01	1
TCGA.27.2521.01A.01R.1850.01	1
TCGA.19.1787.01B.01R.1850.01	1
TCGA.06.0178.01A.01R.1849.01	1
TCGA.12.3652.01A.01R.1849.01	1
TCGA.28.5220.01A.01R.1850.01	1
TCGA.08.0386.01A.01R.1849.01	1
TCGA.06.5414.01A.01R.1849.01	1
TCGA.28.5215.01A.01R.1850.01	1
TCGA.06.2557.01A.01R.1849.01	1
TCGA.19.4065.02A.11R.2005.01	1
TCGA.26.5132.01A.01R.1850.01	1
TCGA.19.1389.02A.21R.2005.01	1
TCGA.32.1982.01A.01R.1850.01	1
TCGA.19.2624.01A.01R.1850.01	1
TCGA.06.2570.01A.01R.1849.01	1
TCGA.32.2634.01A.01R.1850.01	1
TCGA.12.3650.01A.01R.1849.01	1
TCGA.06.0219.01A.01R.1849.01	1
TCGA.06.0141.01A.01R.1849.01	1
TCGA.02.2486.01A.01R.1849.01	1
TCGA.28.5209.01A.01R.1850.01	1
TCGA.06.0156.01A.02R.1849.01	1
TCGA.12.5295.01A.01R.1849.01	1
TCGA.06.0649.01B.01R.1849.01	1
TCGA.28.2513.01A.01R.1850.01	1
TCGA.06.0644.01A.02R.1849.01	1
TCGA.32.2615.01A.01R.1850.01	1
TCGA.41.2571.01A.01R.1850.01	2
TCGA.28.2510.01A.01R.1850.01	1
TCGA.06.2559.01A.01R.1849.01	1
TCGA.06.5410.01A.01R.1849.01	1
TCGA.06.5412.01A.01R.1849.01	1
TCGA.27.1835.01A.01R.1850.01	1
TCGA.76.4932.01A.01R.1850.01	1
TCGA.28.2499.01A.01R.1850.01	1
TCGA.19.2625.01A.01R.1850.01	1
TCGA.19.4065.01A.01R.2005.01	1
TCGA.06.5418.01A.01R.1849.01	1
TCGA.12.0821.01A.01R.1849.01	1
TCGA.06.0211.02A.02R.2005.01	1
TCGA.06.2558.01A.01R.1849.01	1
TCGA.06.0190.01A.01R.1849.01	1
TCGA.06.0211.01A.01R.1849.01	1
TCGA.28.5208.01A.01R.1850.01	1
TCGA.26.5134.01A.01R.1850.01	1
TCGA.14.1823.01A.01R.1849.01	1
TCGA.26.5135.01A.01R.1850.01	1
TCGA.14.1402.02A.01R.2005.01	1
TCGA.06.2563.01A.01R.1849.01	1
TCGA.41.2572.01A.01R.1850.01	1
TCGA.27.2526.01A.01R.1850.01	1
TCGA.06.0138.01A.02R.1849.01	1
TCGA.06.0238.01A.02R.1849.01	1
TCGA.06.1804.01A.01R.1849.01	1
TCGA.26.5136.01B.01R.1850.01	1
TCGA.06.5408.01A.01R.1849.01	1
TCGA.19.2620.01A.01R.1850.01	1
TCGA.16.0846.01A.01R.1850.01	1
TCGA.06.0184.01A.01R.1849.01	1
TCGA.12.3653.01A.01R.1849.01	1
TCGA.27.2519.01A.01R.1850.01	1
TCGA.06.0743.01A.01R.1849.01	1
TCGA.06.0882.01A.01R.1849.01	1
TCGA.28.2509.01A.01R.1850.01	1
TCGA.06.0132.01A.02R.1849.01	1
TCGA.28.5207.01A.01R.1850.01	1
TCGA.06.0211.01B.01R.1849.01	1
TCGA.19.0957.02A.11R.2005.01	1
TCGA.26.5133.01A.01R.1850.01	1
TCGA.12.5299.01A.02R.1849.01	1
TCGA.06.0129.01A.01R.1849.01	1
TCGA.12.1597.01B.01R.1849.01	1
TCGA.14.1825.01A.01R.1850.01	1
TCGA.06.5856.01A.01R.1849.01	1
TCGA.14.0790.01B.01R.1849.01	1
TCGA.14.0781.01B.01R.1849.01	1
TCGA.27.1832.01A.01R.1850.01	1
TCGA.15.1444.01A.02R.1850.01	1
TCGA.27.2523.01A.01R.1850.01	1
TCGA.27.1837.01A.01R.1850.01	1
TCGA.32.2632.01A.01R.1850.01	1
TCGA.32.5222.01A.01R.1850.01	1
TCGA.32.2638.01A.01R.1850.01	1
TCGA.06.0171.02A.11R.2005.01	1
TCGA.27.1830.01A.01R.1850.01	1
TCGA.06.0125.02A.11R.2005.01	1
TCGA.14.0736.02A.01R.2005.01	1
TCGA.14.1034.01A.01R.1849.01	1
TCGA.14.2554.01A.01R.1850.01	1
TCGA.06.0747.01A.01R.1849.01	1
TCGA.41.4097.01A.01R.1850.01	1
TCGA.14.0787.01A.01R.1849.01	1
TCGA.06.0646.01A.01R.1849.01	1
TCGA.14.0817.01A.01R.1849.01	1
TCGA.06.0139.01A.01R.1849.01	1
TCGA.28.5216.01A.01R.1850.01	1
TCGA.19.1390.01A.01R.1850.01	1
TCGA.32.2616.01A.01R.1850.01	1
TCGA.12.0619.01A.01R.1849.01	1
TCGA.76.4929.01A.01R.1850.01	1
TCGA.14.1034.02B.01R.2005.01	1
TCGA.06.0878.01A.01R.1849.01	1
TCGA.26.1442.01A.01R.1850.01	2
TCGA.02.2483.01A.01R.1849.01	1
TCGA.27.1834.01A.01R.1850.01	1
TCGA.14.0789.01A.01R.1849.01	1
TCGA.06.5859.01A.01R.1849.01	1
TCGA.06.5416.01A.01R.1849.01	1
TCGA.32.1980.01A.01R.1850.01	1
TCGA.28.1753.01A.01R.1850.01	1
TCGA.19.2619.01A.01R.1850.01	1
TCGA.06.2564.01A.01R.1849.01	1
TCGA.32.1970.01A.01R.1850.01	1
TCGA.06.2561.01A.02R.1849.01	1
TCGA.16.1045.01B.01R.1850.01	1
TCGA.06.0210.02A.01R.2005.01	1
TCGA.28.5218.01A.01R.1850.01	1
TCGA.76.4931.01A.01R.1850.01	1
TCGA.27.2524.01A.01R.1850.01	1
TCGA.76.4927.01A.01R.1850.01	1
TCGA.02.0047.01A.01R.1849.01	1
TCGA.27.2528.01A.01R.1850.01	1
TCGA.06.5411.01A.01R.1849.01	1
TCGA.27.1831.01A.01R.1850.01	1
TCGA.06.0174.01A.01R.1849.01	1
TCGA.28.5213.01A.01R.1850.01	1
TCGA.02.0055.01A.01R.1849.01	1
TCGA.14.0871.01A.01R.1849.01	1
TCGA.06.2569.01A.01R.1849.01	1
TCGA.06.0749.01A.01R.1849.01	1
TCGA.06.2567.01A.01R.1849.01	1
TCGA.CS.5396.01A.02R.1470.07	2
TCGA.DU.8158.01A.11R.2256.07	1
TCGA.S9.A89V.01A.11R.A36H.07	1
TCGA.DU.6404.01A.11R.1708.07	1
TCGA.S9.A7QZ.01A.12R.A34R.07	2
TCGA.DU.8162.01A.21R.2256.07	2
TCGA.QH.A65X.01A.11R.A32Q.07	1
TCGA.DH.5143.01A.01R.1470.07	2
TCGA.CS.4944.01A.01R.1470.07	2
TCGA.QH.A6X4.01A.51R.A32Q.07	2
TCGA.E1.A7YK.01A.11R.A34F.07	1
TCGA.DU.7013.01A.11R.2027.07	1
TCGA.S9.A7R8.01A.11R.A34R.07	2
TCGA.HT.7604.01A.11R.2090.07	2
TCGA.HT.8013.01A.11R.2403.07	2
TCGA.WY.A85D.01A.11R.A36H.07	2
TCGA.DU.6400.01A.12R.1708.07	2
TCGA.P5.A72W.01A.11R.A32Q.07	2
TCGA.VM.A8CD.01A.11R.A36H.07	1
TCGA.DU.6407.02A.12R.A36H.07	2
TCGA.S9.A7R3.01A.11R.A34R.07	2
TCGA.DU.A7TC.01A.21R.A34R.07	2
TCGA.DB.5279.01A.03R.2347.07	2
TCGA.FG.A4MT.02A.11R.A29R.07	2
TCGA.DU.A7TD.01A.12R.A34F.07	1
TCGA.TM.A84M.01A.11R.A36H.07	2
TCGA.HT.7693.01A.11R.2256.07	1
TCGA.HT.7476.01A.11R.2027.07	2
TCGA.P5.A72X.01A.11R.A32Q.07	2
TCGA.HT.7485.01A.11R.2027.07	2
TCGA.P5.A5EW.01A.11R.A27Q.07	1
TCGA.FG.A60K.01A.11R.A29R.07	1
TCGA.HT.8015.01B.11R.A28M.07	2
TCGA.TQ.A7RS.01A.12R.A33Z.07	2
TCGA.FG.A60J.01A.11R.A28M.07	2
TCGA.HT.8105.01A.11R.2404.07	2
TCGA.TM.A7CA.01A.21R.A33Z.07	2
TCGA.HW.7490.01A.11R.2027.07	2
TCGA.HT.7611.01A.11R.2403.07	2
TCGA.HT.7467.01A.11R.2027.07	2
TCGA.VM.A8CB.01A.11R.A36H.07	2
TCGA.HT.A615.01A.11R.A29R.07	1
TCGA.E1.A7YQ.01A.11R.A34R.07	1
TCGA.P5.A730.01A.11R.A32Q.07	2
TCGA.QH.A6X8.01A.12R.A32Q.07	2
TCGA.S9.A6WD.01A.12R.A33Z.07	2
TCGA.S9.A7IQ.01A.21R.A34F.07	2
TCGA.S9.A6TY.01A.12R.A32Q.07	2
TCGA.HT.7602.01A.21R.2090.07	1
TCGA.HT.A61C.01A.11R.A29R.07	1
TCGA.FG.8186.01A.11R.2256.07	2
TCGA.FG.5963.02A.12R.A29R.07	1
TCGA.E1.A7YW.01A.11R.A34R.07	2
TCGA.DB.A64W.01A.11R.A29R.07	2
TCGA.HT.7691.01A.11R.2256.07	1
TCGA.TQ.A7RV.01A.21R.A34F.07	2
TCGA.F6.A8O3.01A.11R.A36H.07	2
TCGA.S9.A6WQ.01A.12R.A34F.07	2
TCGA.S9.A6U6.01A.12R.A33Z.07	2
TCGA.HW.8320.01A.11R.2404.07	2
TCGA.DU.7304.02A.12R.A36H.07	2
TCGA.E1.5311.01A.01R.1470.07	2
TCGA.VM.A8CE.01A.11R.A36H.07	1
TCGA.HT.7474.01A.11R.2027.07	2
TCGA.QH.A65Z.01A.11R.A29R.07	2
TCGA.DB.5277.01A.01R.1470.07	2
TCGA.TM.A84C.01A.11R.A36H.07	1
TCGA.CS.6670.01A.11R.1896.07	1
TCGA.S9.A7J1.01A.21R.A34R.07	2
TCGA.HT.7687.01A.11R.2256.07	2
TCGA.FG.A6J1.01A.11R.A31N.07	1
TCGA.FG.A711.01A.21R.A33Z.07	2
TCGA.QH.A6CY.01A.11R.A32Q.07	2
TCGA.FG.A710.01A.12R.A33Z.07	1
TCGA.S9.A7R2.01A.21R.A34R.07	1
TCGA.HT.A618.01A.11R.A29R.07	1
TCGA.P5.A77X.01A.11R.A32Q.07	2
TCGA.RY.A83Z.01A.11R.A36H.07	2
TCGA.DB.A64O.01A.11R.A29R.07	1
TCGA.FG.8188.01A.11R.2256.07	2
TCGA.E1.A7YI.01A.11R.A34F.07	1
TCGA.P5.A5F6.01A.11R.A28M.07	1
TCGA.S9.A7R7.01A.11R.A34R.07	1
TCGA.HW.8322.01A.11R.2404.07	2
TCGA.HT.7692.01A.12R.2256.07	2
TCGA.HT.7858.01A.11R.2403.07	2
TCGA.HW.7489.01A.11R.2027.07	2
TCGA.HT.A614.01A.11R.A29R.07	1
TCGA.DU.A5TY.01A.11R.A28M.07	2
TCGA.DU.5852.01A.11R.1708.07	1
TCGA.DB.A64L.01A.11R.A29R.07	2
TCGA.CS.4942.01A.01R.1470.07	2
TCGA.HT.A74K.01A.11R.A32Q.07	1
TCGA.HT.7680.01A.11R.2256.07	1
TCGA.S9.A6UB.01A.21R.A33Z.07	2
TCGA.HT.8108.01A.11R.2404.07	2
TCGA.DU.6404.02A.21R.A36H.07	1
TCGA.DB.A4XD.01A.11R.A27Q.07	1
TCGA.HT.7884.01B.11R.2403.07	2
TCGA.FG.6688.01A.11R.1896.07	1
TCGA.S9.A6WI.01A.21R.A33Z.07	2
TCGA.HT.7688.01A.11R.2256.07	2
TCGA.S9.A6TV.01A.12R.A34R.07	1
TCGA.HT.7616.01A.11R.2256.07	1
TCGA.P5.A5F4.01A.11R.A28M.07	2
TCGA.QH.A6X5.01A.12R.A32Q.07	2
TCGA.QH.A6CS.01A.11R.A31N.07	1
TCGA.FG.7643.01A.11R.2090.07	2
TCGA.CS.4938.01B.11R.1896.07	2
TCGA.HT.7695.01A.11R.2256.07	1
TCGA.HT.A61A.01A.11R.A29R.07	2
TCGA.TM.A84T.01A.11R.A36H.07	2
TCGA.P5.A780.01A.12R.A32Q.07	2
TCGA.P5.A77W.01A.11R.A32Q.07	2
TCGA.DU.6402.01A.11R.1708.07	1
TCGA.FG.A87N.01A.11R.A36H.07	1
TCGA.DU.A5TS.01A.11R.A28M.07	2
TCGA.HT.7676.01A.11R.2403.07	2
TCGA.DB.A75P.01A.11R.A32Q.07	1
TCGA.HT.A4DV.01A.11R.A26U.07	2
TCGA.E1.A7YE.01A.11R.A34F.07	1
TCGA.FG.A70Y.01A.12R.A34R.07	2
TCGA.QH.A6CU.01A.11R.A31N.07	1
TCGA.QH.A6CV.01A.11R.A31N.07	1
TCGA.S9.A6TS.01A.12R.A33Z.07	2
TCGA.TQ.A7RM.01A.11R.A33Z.07	2
TCGA.HT.7473.01A.11R.2027.07	2
TCGA.DU.8163.01A.11R.2256.07	2
TCGA.DU.8167.01A.11R.2256.07	1
TCGA.HT.8010.01A.11R.2403.07	2
TCGA.HT.7480.01A.11R.2090.07	2
TCGA.E1.A7YO.01A.11R.A34F.07	2
TCGA.HT.8564.01A.11R.2404.07	1
TCGA.DU.7010.01A.11R.2027.07	2
TCGA.DB.A4XC.01A.11R.A26U.07	2
TCGA.HT.7874.01A.11R.2403.07	2
TCGA.P5.A5EU.01A.11R.A27Q.07	1
TCGA.S9.A6WL.01A.21R.A33Z.07	2
TCGA.DU.7302.01A.11R.2090.07	2
TCGA.HT.8558.01A.21R.2404.07	2
TCGA.HT.7605.01A.11R.2090.07	1
TCGA.HT.8018.01A.11R.2404.07	2
TCGA.TQ.A7RW.01A.11R.A33Z.07	2
TCGA.DB.A4XH.01A.11R.A27Q.07	2
TCGA.DB.A4XB.01A.11R.A26U.07	1
TCGA.DU.6408.01A.11R.1708.07	1
TCGA.S9.A6WG.01A.11R.A33Z.07	1
TCGA.HT.7686.01A.11R.2256.07	1
TCGA.HT.8011.01A.11R.2403.07	1
TCGA.CS.5393.01A.01R.1470.07	2
TCGA.DU.5872.02A.21R.A36H.07	1
TCGA.CS.6666.01A.11R.1896.07	2
TCGA.DU.A5TU.01A.11R.A28M.07	1
TCGA.CS.6290.01A.11R.1708.07	2
TCGA.HW.8321.01A.11R.2404.07	2
TCGA.DU.A6S7.01A.21R.A32Q.07	2
TCGA.HT.7882.01A.11R.2403.07	1
TCGA.S9.A7QW.01A.11R.A34F.07	2
TCGA.DU.6542.01A.11R.1896.07	2
TCGA.HW.8319.01A.11R.2404.07	2
TCGA.IK.7675.01A.11R.2090.07	2
TCGA.DU.7304.01A.12R.2090.07	2
TCGA.DB.A4XE.01A.11R.A27Q.07	2
TCGA.DB.5280.01A.01R.1470.07	2
TCGA.FG.8187.01A.11R.2256.07	2
TCGA.DU.A7TJ.01A.11R.A34R.07	1
TCGA.DB.5278.01A.01R.1470.07	1
TCGA.HT.7470.01A.12R.2090.07	2
TCGA.S9.A6U8.01A.21R.A33Z.07	2
TCGA.FG.6690.01A.11R.1896.07	2
TCGA.DH.A7US.01A.11R.A33Z.07	1
TCGA.F6.A8O4.01A.11R.A36H.07	2
TCGA.HT.7689.01A.11R.2256.07	2
TCGA.HT.8111.01A.11R.2404.07	2
TCGA.P5.A781.01A.11R.A32Q.07	1
TCGA.E1.5319.01A.01R.1896.07	2
TCGA.HT.7875.01A.11R.2403.07	1
TCGA.VM.A8C9.01A.11R.A36H.07	1
TCGA.HT.A616.01A.11R.A29R.07	2
TCGA.S9.A7R1.01A.12R.A34R.07	2
TCGA.CS.4941.01A.01R.1470.07	1
TCGA.DU.5870.01A.11R.1708.07	1
TCGA.FG.7637.01A.11R.2090.07	2
TCGA.CS.6668.01A.11R.1896.07	2
TCGA.S9.A6U5.01A.12R.A33Z.07	1
TCGA.DH.A66G.01A.21R.A31N.07	2
TCGA.S9.A6UA.01A.12R.A33Z.07	1
TCGA.P5.A5EV.01A.11R.A27Q.07	2
TCGA.E1.A7YJ.01A.11R.A34F.07	1
TCGA.FG.5963.01A.11R.1708.07	1
TCGA.DB.5273.01A.01R.1470.07	1
TCGA.FG.5964.01A.11R.1708.07	2
TCGA.HT.7681.01A.11R.2403.07	1
TCGA.TQ.A7RK.02B.11R.A40A.07	2
TCGA.HT.7603.01A.21R.2090.07	2
TCGA.IK.8125.01A.11R.2256.07	1
TCGA.P5.A735.01A.11R.A32Q.07	2
TCGA.S9.A6WN.01A.12R.A33Z.07	2
TCGA.DB.5281.01A.01R.1470.07	2
TCGA.HT.7478.01A.11R.2027.07	2
TCGA.TQ.A7RH.01A.12R.A34F.07	2
TCGA.DU.7301.01A.11R.2090.07	2
TCGA.HT.7879.01A.11R.2403.07	2
TCGA.CS.6188.01A.11R.1896.07	1
TCGA.DH.5144.01A.01R.1470.07	1
TCGA.P5.A5EY.01A.11R.A27Q.07	1
TCGA.DU.7306.01A.11R.2090.07	2
TCGA.TM.A7C3.01A.11R.A32Q.07	1
TCGA.TM.A7C5.01A.11R.A32Q.07	2
TCGA.TM.A7C4.01A.11R.A32Q.07	2
TCGA.HT.7694.01A.11R.2256.07	2
TCGA.HT.7677.01A.11R.2256.07	1
TCGA.DU.5849.01A.11R.1708.07	2
TCGA.DU.A76R.01A.11R.A32Q.07	2
TCGA.TM.A84R.01A.21R.A36H.07	2
TCGA.HT.7479.01A.11R.2027.07	2
TCGA.QH.A65R.01A.21R.A31N.07	2
TCGA.E1.A7YS.01A.11R.A34F.07	2
TCGA.DB.A75O.01A.11R.A32Q.07	2
TCGA.FG.7641.01B.11R.2256.07	2
TCGA.FG.A4MY.01A.11R.A26U.07	2
TCGA.DU.6397.01A.11R.1708.07	2
TCGA.HT.7606.01A.11R.2090.07	1
TCGA.TQ.A7RG.01A.11R.A33Z.07	1
TCGA.DU.6395.01A.13R.1708.07	2
TCGA.KT.A7W1.01A.11R.A34F.07	1
TCGA.DH.A7UR.01A.11R.A33Z.07	1
TCGA.DB.A4X9.01A.11R.A26U.07	2
TCGA.RY.A843.01A.11R.A36H.07	2
TCGA.HT.A4DS.01A.11R.A26U.07	1
TCGA.R8.A6ML.01A.11R.A32Q.07	2
TCGA.W9.A837.01A.11R.A36H.07	2
TCGA.P5.A5F1.01A.11R.A28M.07	2
TCGA.DU.A76L.01A.11R.A32Q.07	1
TCGA.TQ.A7RI.01A.11R.A33Z.07	2
TCGA.DH.A669.02A.11R.A31N.07	2
TCGA.DU.A7T8.01A.21R.A34R.07	2
TCGA.HT.7860.01A.11R.2403.07	1
TCGA.DU.A7TI.01A.11R.A33Z.07	2
TCGA.DU.A7TG.01A.21R.A34R.07	2
TCGA.TM.A84L.01A.11R.A36H.07	2
TCGA.KT.A74X.01A.11R.A32Q.07	1
TCGA.FG.8182.01A.11R.2256.07	2
TCGA.HT.7690.01A.11R.2256.07	1
TCGA.DU.A5TR.01A.11R.A28M.07	1
TCGA.DU.6407.01A.13R.1708.07	2
TCGA.HT.7610.01A.21R.2090.07	2
TCGA.S9.A7R4.01A.12R.A34R.07	2
TCGA.HW.7493.01A.11R.2027.07	2
TCGA.DU.6392.01A.11R.1708.07	1
TCGA.HW.7491.01A.11R.2027.07	2
TCGA.DU.6397.02A.12R.A36H.07	1
TCGA.TM.A84Q.01A.11R.A36H.07	2
TCGA.DU.7298.01A.11R.2027.07	1
TCGA.HT.7608.01A.11R.2090.07	1
TCGA.E1.A7YN.01A.11R.A34F.07	1
TCGA.DH.A7UU.01A.12R.A34F.07	2
TCGA.E1.A7Z6.01A.11R.A34R.07	2
TCGA.S9.A6WP.01A.12R.A34F.07	2
TCGA.FG.8191.01A.11R.2256.07	2
TCGA.TQ.A7RQ.01A.11R.A33Z.07	2
TCGA.S9.A6TZ.01A.21R.A32Q.07	2
TCGA.DU.7006.01A.11R.2027.07	1
TCGA.TM.A7CF.02A.11R.A32Q.07	2
TCGA.WH.A86K.01A.11R.A36H.07	2
TCGA.DU.A5TW.01A.11R.A28M.07	2
TCGA.TQ.A8XE.02A.11R.A36H.07	2
TCGA.RY.A847.01A.11R.A36H.07	2
TCGA.E1.A7YD.01A.11R.A34F.07	1
TCGA.RY.A845.01A.11R.A36H.07	2
TCGA.P5.A5F0.01A.11R.A28M.07	2
TCGA.DU.8168.01A.11R.2256.07	2
TCGA.DU.7019.01A.11R.2027.07	1
TCGA.DH.A66F.01A.11R.A29R.07	2
TCGA.QH.A6X9.01A.12R.A32Q.07	2
TCGA.DU.5847.01A.11R.1708.07	1
TCGA.HT.A619.01A.11R.A29R.07	2
TCGA.DH.A7UT.01A.12R.A34F.07	2
TCGA.HT.A61B.01A.11R.A29R.07	1
TCGA.TQ.A7RK.01A.11R.A33Z.07	2
TCGA.P5.A737.01A.11R.A32Q.07	2
TCGA.DU.7299.01A.21R.2027.07	2
TCGA.DU.8165.01A.11R.2256.07	1
TCGA.CS.5397.01A.01R.1896.07	1
TCGA.DU.7008.01A.11R.2027.07	2
TCGA.DU.5872.01A.11R.1708.07	2
TCGA.S9.A7IS.01A.11R.A34F.07	1
TCGA.FG.6692.01A.11R.1896.07	1
TCGA.HT.8012.01A.11R.2403.07	2
TCGA.DH.A669.01A.12R.A31N.07	1
TCGA.S9.A6U2.01A.21R.A33Z.07	1
TCGA.HT.7902.01A.12R.2403.07	2
TCGA.DB.A64V.01A.11R.A29R.07	1
TCGA.FG.5965.02A.11R.A29R.07	1
TCGA.DU.6407.02B.11R.A36H.07	1
TCGA.HT.A5R9.01A.11R.A28M.07	2
TCGA.P5.A5F2.01A.11R.A28M.07	2
TCGA.CS.6186.01A.12R.2027.07	1
TCGA.HT.7854.01A.11R.2256.07	1
TCGA.FG.5965.01B.11R.1896.07	2
TCGA.S9.A6WH.01A.12R.A33Z.07	2
TCGA.FG.8185.01A.11R.2256.07	2
TCGA.DU.6406.01A.11R.1708.07	1
TCGA.HT.7481.01A.11R.2027.07	1
TCGA.HT.A74H.01A.11R.A32Q.07	1
TCGA.HW.A5KK.01A.11R.A27Q.07	1
TCGA.S9.A6U9.01A.11R.A32Q.07	2
TCGA.E1.A7YH.01A.11R.A34F.07	2
TCGA.S9.A7QX.01A.11R.A34F.07	2
TCGA.TM.A7CF.01A.11R.A32Q.07	2
TCGA.HT.8104.01A.11R.2404.07	1
TCGA.E1.A7YV.01A.11R.A34R.07	1
TCGA.WY.A858.01A.11R.A36H.07	1
TCGA.S9.A6TX.01A.21R.A32Q.07	2
TCGA.TM.A84S.01A.11R.A36H.07	1
TCGA.QH.A6CZ.01A.11R.A32Q.07	2
TCGA.QH.A6CW.01A.11R.A32Q.07	2
TCGA.TQ.A8XE.01A.11R.A36H.07	2
TCGA.DU.8161.01A.11R.2256.07	1
TCGA.QH.A6XA.01A.12R.A32Q.07	2
TCGA.HT.A617.01A.11R.A29R.07	1
TCGA.FG.6689.01A.11R.1896.07	2
TCGA.DB.A75M.01A.11R.A32Q.07	2
TCGA.E1.A7Z3.01A.11R.A34R.07	2
TCGA.FG.7636.01A.11R.2090.07	2
TCGA.S9.A7IZ.01A.11R.A34F.07	2
TCGA.HT.A5RB.01A.11R.A28M.07	1
TCGA.QH.A6XC.01A.12R.A32Q.07	1
TCGA.DU.7290.01A.11R.2027.07	1
TCGA.DU.8164.01A.11R.2256.07	1
TCGA.TQ.A7RO.01A.11R.A33Z.07	1
TCGA.DU.5853.01A.11R.1896.07	2
TCGA.HT.7857.01A.11R.2403.07	1
TCGA.DU.A7TA.01A.11R.A33Z.07	2
TCGA.S9.A7J0.01A.11R.A34F.07	2
TCGA.HW.A5KL.01A.11R.A27Q.07	2
TCGA.FG.A60L.01A.12R.A31N.07	1
TCGA.HT.A74O.01A.11R.A32Q.07	1
TCGA.CS.4943.01A.01R.1470.07	2
TCGA.EZ.7264.01A.11R.2027.07	2
TCGA.DU.7300.01A.21R.2090.07	2
TCGA.HT.7482.01A.11R.2027.07	2
TCGA.CS.6669.01A.11R.1896.07	2
TCGA.VV.A86M.01A.11R.A36H.07	2
TCGA.DU.5874.01A.11R.1708.07	2
TCGA.VM.A8C8.01A.11R.A36H.07	2
TCGA.P5.A72Z.01A.11R.A32Q.07	2
TCGA.DH.5140.01A.01R.1470.07	1
TCGA.FG.A4MW.01A.11R.A26U.07	1
TCGA.FN.7833.01A.11R.2090.07	1
TCGA.DU.6405.01A.11R.1708.07	1
TCGA.DU.7292.01A.11R.2027.07	1
TCGA.TQ.A7RF.01A.11R.A33Z.07	2
TCGA.FG.5965.02B.11R.A29R.07	2
TCGA.TM.A84O.01A.11R.A36H.07	1
TCGA.DU.A5TT.01A.11R.A28M.07	1
TCGA.R8.A6MK.01A.11R.A32Q.07	1
TCGA.S9.A6U1.01A.21R.A33Z.07	1
TCGA.QH.A6X3.01A.21R.A32Q.07	2
TCGA.HT.8019.01A.21R.2404.07	2
TCGA.CS.5390.01A.02R.1470.07	2
TCGA.HT.8113.01A.11R.2404.07	2
TCGA.DU.A6S8.01A.12R.A32Q.07	2
TCGA.VM.A8CF.01A.11R.A36H.07	1
TCGA.WY.A859.01A.12R.A36H.07	2
TCGA.VV.A829.01A.21R.A36H.07	1
TCGA.S9.A7QY.01A.11R.A34F.07	2
TCGA.QH.A86X.01A.11R.A36H.07	2
TCGA.DH.5141.01A.01R.1470.07	1
TCGA.S9.A6TW.01A.12R.A32Q.07	2
TCGA.WY.A85B.01A.11R.A36H.07	2
TCGA.DH.A66B.01A.11R.A29R.07	1
TCGA.DU.6393.01A.11R.1708.07	2
TCGA.CS.5394.01A.01R.1470.07	1
TCGA.DU.7015.01A.11R.2027.07	2
TCGA.DU.7009.01A.11R.2027.07	2
TCGA.TM.A84J.01A.11R.A36H.07	1
TCGA.E1.5322.01A.01R.1470.07	2
TCGA.HT.7601.01A.11R.2090.07	1
TCGA.TQ.A7RJ.01A.11R.A33Z.07	2
TCGA.QH.A65S.01A.11R.A29R.07	2
TCGA.R8.A73M.01A.11R.A32Q.07	2
TCGA.HW.7495.01A.11R.2027.07	2
TCGA.DU.7309.01A.11R.2090.07	2
TCGA.HT.7877.01A.11R.2403.07	2
TCGA.DU.6403.01A.11R.1708.07	1
TCGA.FG.8181.01A.11R.2256.07	2
TCGA.RY.A840.01A.11R.A36H.07	2
TCGA.E1.A7Z2.01A.21R.A34R.07	1
TCGA.DB.A64R.01A.11R.A29R.07	1
TCGA.QH.A65V.01A.11R.A29R.07	1
TCGA.E1.5307.01A.01R.1896.07	2
TCGA.FG.5962.01B.11R.1896.07	2
TCGA.TQ.A7RR.01A.21R.A34F.07	2
TCGA.DU.7012.01A.11R.2027.07	1
TCGA.DU.6396.01A.11R.1708.07	1
TCGA.DB.A4XF.01A.11R.A27Q.07	2
TCGA.HT.7472.01A.11R.2027.07	2
TCGA.DU.7018.01A.11R.2027.07	2
TCGA.DU.A76K.01A.11R.A33Z.07	1
TCGA.TM.A84H.01A.11R.A36H.07	2
TCGA.HT.7855.01A.11R.2403.07	2
TCGA.FG.8189.01B.11R.A28M.07	2
TCGA.S9.A6U0.01A.12R.A32Q.07	1
TCGA.FG.A6IZ.01A.11R.A31N.07	1
TCGA.DU.7007.01A.11R.2027.07	1
TCGA.S9.A6WO.01A.21R.A34F.07	2
TCGA.DH.A66D.01A.11R.A31N.07	2
TCGA.HT.7469.01A.11R.2256.07	1
TCGA.WY.A85A.01A.21R.A36H.07	2
TCGA.CS.5395.01A.01R.1470.07	1
TCGA.QH.A6CX.01A.11R.A32Q.07	1
TCGA.DU.5855.01A.11R.1708.07	2
TCGA.VW.A8FI.01A.11R.A36H.07	1
TCGA.DU.A5TP.01A.11R.A28M.07	1
TCGA.E1.5302.01A.01R.1470.07	1
TCGA.FG.A4MT.01A.11R.A26U.07	2
TCGA.DB.A75L.01A.11R.A32Q.07	2
TCGA.P5.A5EZ.01A.11R.A27Q.07	2
TCGA.P5.A5EX.01A.12R.A28M.07	1
TCGA.TM.A84G.01A.11R.A36H.07	2
TCGA.DU.6401.01A.11R.1708.07	2
TCGA.HW.A5KJ.01A.12R.A27Q.07	2
TCGA.DU.A7T6.01A.11R.A33Z.07	1
TCGA.FG.7638.01B.12R.2090.07	1
TCGA.HW.A5KM.01A.11R.A27Q.07	1
TCGA.CS.6667.01A.12R.2027.07	2
TCGA.HT.8107.01A.13R.2404.07	2
TCGA.HT.7881.01A.11R.2403.07	2
TCGA.DU.8166.01A.11R.2256.07	1
TCGA.DU.5854.01A.11R.1708.07	1
TCGA.VW.A7QS.01A.12R.A33Z.07	2
TCGA.DU.A76O.01A.11R.A32Q.07	1
TCGA.HW.7487.01A.11R.2027.07	2
TCGA.E1.A7YY.01A.11R.A34R.07	2
TCGA.S9.A6TU.01A.12R.A32Q.07	2
TCGA.DU.6404.02B.11R.A36H.07	1
TCGA.RY.A83X.01A.11R.A36H.07	1
TCGA.HT.7856.01A.11R.2403.07	2
TCGA.RY.A83Y.01A.11R.A36H.07	2
TCGA.QH.A870.01A.11R.A36H.07	2
TCGA.DU.7011.01A.11R.2027.07	2
TCGA.DU.5870.02A.12R.A36H.07	1
TCGA.DU.6394.01A.11R.1708.07	1
TCGA.DB.5274.01A.01R.1470.07	1
TCGA.WY.A85C.01A.11R.A36H.07	2
TCGA.VM.A8CA.01A.11R.A36H.07	1
TCGA.FG.A713.01A.11R.A32Q.07	2
TCGA.E1.5304.01A.01R.1470.07	1
TCGA.HT.7475.01A.11R.2027.07	2
TCGA.DU.A7TB.01A.11R.A33Z.07	1
TCGA.FG.A4MU.01B.11R.A28M.07	1
TCGA.S9.A7IX.01A.12R.A34F.07	1
TCGA.E1.5303.01A.01R.1470.07	2
TCGA.HT.7468.01A.11R.2027.07	1
TCGA.HT.7477.01B.11R.A28M.07	2
TCGA.TQ.A7RP.01A.21R.A34F.07	1
TCGA.P5.A72U.01A.31R.A32Q.07	1
TCGA.P5.A731.01A.11R.A32Q.07	2
TCGA.E1.A7YM.01A.11R.A34F.07	1
TCGA.DB.A64X.01A.11R.A29R.07	2
TCGA.HT.8110.01A.11R.2404.07	1
TCGA.DU.A6S2.01A.21R.A32Q.07	2
TCGA.HT.8109.01A.11R.2404.07	2
TCGA.S9.A89Z.01A.11R.A36H.07	1
TCGA.HT.A5RC.01A.11R.A28M.07	1
TCGA.DU.A6S6.01A.21R.A32Q.07	2
TCGA.FG.A87Q.01A.11R.A36H.07	1
TCGA.WY.A85E.01A.11R.A36H.07	2
TCGA.TQ.A7RN.01A.11R.A33Z.07	1
TCGA.HT.7483.01A.11R.2027.07	1
TCGA.DU.7294.01A.11R.2027.07	2
TCGA.VM.A8CH.01A.12R.A36H.07	2
TCGA.HT.7609.01A.11R.2090.07	2
TCGA.DB.5270.01A.02R.1470.07	2
TCGA.DU.7014.01A.11R.2027.07	2
TCGA.DB.A64P.01A.11R.A29R.07	2
TCGA.TM.A84B.01A.11R.A36H.07	1
TCGA.DB.A75K.01A.11R.A32Q.07	1
TCGA.R8.A6YH.01A.21R.A32Q.07	2
TCGA.E1.5318.01A.01R.1470.07	2
TCGA.DU.6399.01A.12R.1708.07	2
TCGA.FG.A6J3.01A.11R.A31N.07	1
TCGA.FG.A70Z.01A.12R.A33Z.07	1
TCGA.S9.A7J3.01A.21R.A34R.07	2
TCGA.DH.5142.01A.01R.1470.07	1
TCGA.DB.A64Q.01A.11R.A29R.07	1
TCGA.HT.7873.01B.11R.2403.07	1
TCGA.P5.A733.01A.11R.A32Q.07	2
TCGA.E1.A7YL.01A.11R.A34F.07	1
TCGA.TM.A84I.01A.11R.A36H.07	1
TCGA.E1.A7Z4.01A.11R.A34R.07	2
TCGA.S9.A6WE.01A.12R.A33Z.07	2
TCGA.FG.6691.01A.11R.1896.07	2
TCGA.DU.5871.01A.12R.1708.07	2
TCGA.S9.A7J2.01A.11R.A34F.07	1
TCGA.HT.7684.01A.11R.2256.07	1
TCGA.S9.A7IY.01A.11R.A34F.07	1
TCGA.DU.6410.01A.11R.1896.07	2
TCGA.HT.7607.01A.11R.2090.07	2
TCGA.E1.5305.01A.01R.1896.07	1
TCGA.DB.A4XG.01A.11R.A27Q.07	2
TCGA.HW.7486.01A.11R.2027.07	2
TCGA.E1.A7YU.01A.11R.A34R.07	1
TCGA.P5.A736.01A.11R.A32Q.07	2
TCGA.HT.A74J.01A.12R.A32Q.07	2
TCGA.HT.7620.01A.11R.2256.07	2
TCGA.HT.A74L.01A.11R.A32Q.07	1
TCGA.TQ.A7RV.02A.11R.A36H.07	2
TCGA.HT.A5R7.01A.11R.A28M.07	2
TCGA.FG.7634.01A.11R.2090.07	1
TCGA.FG.A4MX.01A.11R.A26U.07	2
TCGA.DB.5275.01A.01R.1470.07	2
TCGA.DB.A64U.01A.11R.A29R.07	1
TCGA.HT.A5RA.01A.11R.A28M.07	1
TCGA.DB.A64S.01A.11R.A29R.07	2
TCGA.HT.8563.01A.11R.2404.07	1
TCGA.P5.A5ET.01A.11R.A27Q.07	1
TCGA.TM.A84F.01A.11R.A36H.07	1
TCGA.HT.7880.01A.11R.2403.07	2
TCGA.DH.A7UV.01A.12R.A34F.07	2
TCGA.DB.A4XA.01A.11R.A26U.07	2
TCGA.TQ.A7RK.02A.11R.A36H.07	2
TCGA.S9.A6WM.01A.12R.A33Z.07	1
TCGA.R8.A6MO.01A.11R.A33Z.07	1
TCGA.HT.8114.01A.11R.2404.07	2
TCGA.HT.7471.01A.11R.2256.07	2
TCGA.HT.A5R5.01A.11R.A28M.07	2
TCGA.DU.A6S3.01A.12R.A32Q.07	2

## Sheet: Sheet6
Table S6 hierarchical clustering of glioma in TCGA cohort
Sample	type
TCGA.12.0618.01A.01R.1849.01	1
TCGA.02.2485.01A.01R.1849.01	2
TCGA.15.0742.01A.01R.1850.01	1
TCGA.06.0210.01A.01R.1849.01	2
TCGA.28.5204.01A.01R.1850.01	1
TCGA.06.0168.01A.01R.1849.01	2
TCGA.28.2514.01A.02R.1850.01	1
TCGA.06.0221.02A.11R.2005.01	1
TCGA.14.1829.01A.01R.1850.01	2
TCGA.06.0152.02A.01R.2005.01	2
TCGA.06.0187.01A.01R.1849.01	1
TCGA.06.0744.01A.01R.1849.01	1
TCGA.26.5139.01A.01R.1850.01	2
TCGA.06.0125.01A.01R.1849.01	1
TCGA.06.0190.02A.01R.2005.01	2
TCGA.12.0616.01A.01R.1849.01	2
TCGA.76.4928.01B.01R.1850.01	2
TCGA.06.0156.01A.03R.1849.01	2
TCGA.06.0686.01A.01R.1849.01	2
TCGA.06.0750.01A.01R.1849.01	2
TCGA.28.1747.01C.01R.1850.01	2
TCGA.41.5651.01A.01R.1850.01	1
TCGA.19.2629.01A.01R.1850.01	1
TCGA.32.4213.01A.01R.1850.01	2
TCGA.06.0157.01A.01R.1849.01	2
TCGA.76.4925.01A.01R.1850.01	1
TCGA.06.2565.01A.01R.1849.01	1
TCGA.06.0158.01A.01R.1849.01	1
TCGA.06.5413.01A.01R.1849.01	2
TCGA.76.4926.01B.01R.1850.01	1
TCGA.06.5417.01A.01R.1849.01	1
TCGA.06.2562.01A.01R.1849.01	1
TCGA.41.3915.01A.01R.1850.01	2
TCGA.06.0130.01A.01R.1849.01	2
TCGA.06.0745.01A.01R.1849.01	2
TCGA.19.5960.01A.11R.1850.01	1
TCGA.06.0645.01A.01R.1849.01	2
TCGA.06.5858.01A.01R.1849.01	1
TCGA.27.2521.01A.01R.1850.01	1
TCGA.19.1787.01B.01R.1850.01	2
TCGA.06.0178.01A.01R.1849.01	2
TCGA.12.3652.01A.01R.1849.01	1
TCGA.28.5220.01A.01R.1850.01	2
TCGA.08.0386.01A.01R.1849.01	1
TCGA.06.5414.01A.01R.1849.01	1
TCGA.28.5215.01A.01R.1850.01	2
TCGA.06.2557.01A.01R.1849.01	2
TCGA.19.4065.02A.11R.2005.01	2
TCGA.26.5132.01A.01R.1850.01	1
TCGA.19.1389.02A.21R.2005.01	2
TCGA.32.1982.01A.01R.1850.01	2
TCGA.19.2624.01A.01R.1850.01	1
TCGA.06.2570.01A.01R.1849.01	2
TCGA.32.2634.01A.01R.1850.01	1
TCGA.12.3650.01A.01R.1849.01	1
TCGA.06.0219.01A.01R.1849.01	2
TCGA.06.0141.01A.01R.1849.01	2
TCGA.02.2486.01A.01R.1849.01	2
TCGA.28.5209.01A.01R.1850.01	1
TCGA.06.0156.01A.02R.1849.01	2
TCGA.12.5295.01A.01R.1849.01	2
TCGA.06.0649.01B.01R.1849.01	2
TCGA.28.2513.01A.01R.1850.01	2
TCGA.06.0644.01A.02R.1849.01	2
TCGA.32.2615.01A.01R.1850.01	2
TCGA.41.2571.01A.01R.1850.01	1
TCGA.28.2510.01A.01R.1850.01	1
TCGA.06.2559.01A.01R.1849.01	1
TCGA.06.5410.01A.01R.1849.01	2
TCGA.06.5412.01A.01R.1849.01	2
TCGA.27.1835.01A.01R.1850.01	1
TCGA.76.4932.01A.01R.1850.01	1
TCGA.28.2499.01A.01R.1850.01	2
TCGA.19.2625.01A.01R.1850.01	1
TCGA.19.4065.01A.01R.2005.01	2
TCGA.06.5418.01A.01R.1849.01	2
TCGA.12.0821.01A.01R.1849.01	1
TCGA.06.0211.02A.02R.2005.01	2
TCGA.06.2558.01A.01R.1849.01	1
TCGA.06.0190.01A.01R.1849.01	2
TCGA.06.0211.01A.01R.1849.01	2
TCGA.28.5208.01A.01R.1850.01	2
TCGA.26.5134.01A.01R.1850.01	1
TCGA.14.1823.01A.01R.1849.01	2
TCGA.26.5135.01A.01R.1850.01	1
TCGA.14.1402.02A.01R.2005.01	2
TCGA.06.2563.01A.01R.1849.01	2
TCGA.41.2572.01A.01R.1850.01	2
TCGA.27.2526.01A.01R.1850.01	2
TCGA.06.0138.01A.02R.1849.01	2
TCGA.06.0238.01A.02R.1849.01	2
TCGA.06.1804.01A.01R.1849.01	1
TCGA.26.5136.01B.01R.1850.01	2
TCGA.06.5408.01A.01R.1849.01	2
TCGA.19.2620.01A.01R.1850.01	1
TCGA.16.0846.01A.01R.1850.01	2
TCGA.06.0184.01A.01R.1849.01	2
TCGA.12.3653.01A.01R.1849.01	2
TCGA.27.2519.01A.01R.1850.01	2
TCGA.06.0743.01A.01R.1849.01	1
TCGA.06.0882.01A.01R.1849.01	2
TCGA.28.2509.01A.01R.1850.01	2
TCGA.06.0132.01A.02R.1849.01	2
TCGA.28.5207.01A.01R.1850.01	2
TCGA.06.0211.01B.01R.1849.01	1
TCGA.19.0957.02A.11R.2005.01	2
TCGA.26.5133.01A.01R.1850.01	1
TCGA.12.5299.01A.02R.1849.01	1
TCGA.06.0129.01A.01R.1849.01	1
TCGA.12.1597.01B.01R.1849.01	1
TCGA.14.1825.01A.01R.1850.01	1
TCGA.06.5856.01A.01R.1849.01	2
TCGA.14.0790.01B.01R.1849.01	1
TCGA.14.0781.01B.01R.1849.01	2
TCGA.27.1832.01A.01R.1850.01	2
TCGA.15.1444.01A.02R.1850.01	1
TCGA.27.2523.01A.01R.1850.01	1
TCGA.27.1837.01A.01R.1850.01	1
TCGA.32.2632.01A.01R.1850.01	2
TCGA.32.5222.01A.01R.1850.01	2
TCGA.32.2638.01A.01R.1850.01	2
TCGA.06.0171.02A.11R.2005.01	2
TCGA.27.1830.01A.01R.1850.01	2
TCGA.06.0125.02A.11R.2005.01	2
TCGA.14.0736.02A.01R.2005.01	2
TCGA.14.1034.01A.01R.1849.01	2
TCGA.14.2554.01A.01R.1850.01	2
TCGA.06.0747.01A.01R.1849.01	1
TCGA.41.4097.01A.01R.1850.01	2
TCGA.14.0787.01A.01R.1849.01	2
TCGA.06.0646.01A.01R.1849.01	2
TCGA.14.0817.01A.01R.1849.01	2
TCGA.06.0139.01A.01R.1849.01	2
TCGA.28.5216.01A.01R.1850.01	2
TCGA.19.1390.01A.01R.1850.01	1
TCGA.32.2616.01A.01R.1850.01	2
TCGA.12.0619.01A.01R.1849.01	2
TCGA.76.4929.01A.01R.1850.01	1
TCGA.14.1034.02B.01R.2005.01	1
TCGA.06.0878.01A.01R.1849.01	2
TCGA.26.1442.01A.01R.1850.01	1
TCGA.02.2483.01A.01R.1849.01	2
TCGA.27.1834.01A.01R.1850.01	2
TCGA.14.0789.01A.01R.1849.01	2
TCGA.06.5859.01A.01R.1849.01	2
TCGA.06.5416.01A.01R.1849.01	1
TCGA.32.1980.01A.01R.1850.01	2
TCGA.28.1753.01A.01R.1850.01	2
TCGA.19.2619.01A.01R.1850.01	1
TCGA.06.2564.01A.01R.1849.01	2
TCGA.32.1970.01A.01R.1850.01	1
TCGA.06.2561.01A.02R.1849.01	1
TCGA.16.1045.01B.01R.1850.01	2
TCGA.06.0210.02A.01R.2005.01	2
TCGA.28.5218.01A.01R.1850.01	2
TCGA.76.4931.01A.01R.1850.01	1
TCGA.27.2524.01A.01R.1850.01	2
TCGA.76.4927.01A.01R.1850.01	2
TCGA.02.0047.01A.01R.1849.01	1
TCGA.27.2528.01A.01R.1850.01	1
TCGA.06.5411.01A.01R.1849.01	2
TCGA.27.1831.01A.01R.1850.01	2
TCGA.06.0174.01A.01R.1849.01	1
TCGA.28.5213.01A.01R.1850.01	2
TCGA.02.0055.01A.01R.1849.01	2
TCGA.14.0871.01A.01R.1849.01	1
TCGA.06.2569.01A.01R.1849.01	1
TCGA.06.0749.01A.01R.1849.01	2
TCGA.06.2567.01A.01R.1849.01	2
TCGA.CS.5396.01A.02R.1470.07	1
TCGA.DU.8158.01A.11R.2256.07	2
TCGA.S9.A89V.01A.11R.A36H.07	1
TCGA.DU.6404.01A.11R.1708.07	1
TCGA.S9.A7QZ.01A.12R.A34R.07	1
TCGA.DU.8162.01A.21R.2256.07	1
TCGA.QH.A65X.01A.11R.A32Q.07	1
TCGA.DH.5143.01A.01R.1470.07	1
TCGA.CS.4944.01A.01R.1470.07	1
TCGA.QH.A6X4.01A.51R.A32Q.07	1
TCGA.E1.A7YK.01A.11R.A34F.07	1
TCGA.DU.7013.01A.11R.2027.07	2
TCGA.S9.A7R8.01A.11R.A34R.07	1
TCGA.HT.7604.01A.11R.2090.07	1
TCGA.HT.8013.01A.11R.2403.07	1
TCGA.WY.A85D.01A.11R.A36H.07	1
TCGA.DU.6400.01A.12R.1708.07	1
TCGA.P5.A72W.01A.11R.A32Q.07	1
TCGA.VM.A8CD.01A.11R.A36H.07	1
TCGA.DU.6407.02A.12R.A36H.07	1
TCGA.S9.A7R3.01A.11R.A34R.07	1
TCGA.DU.A7TC.01A.21R.A34R.07	1
TCGA.DB.5279.01A.03R.2347.07	2
TCGA.FG.A4MT.02A.11R.A29R.07	1
TCGA.DU.A7TD.01A.12R.A34F.07	2
TCGA.TM.A84M.01A.11R.A36H.07	1
TCGA.HT.7693.01A.11R.2256.07	1
TCGA.HT.7476.01A.11R.2027.07	1
TCGA.P5.A72X.01A.11R.A32Q.07	1
TCGA.HT.7485.01A.11R.2027.07	1
TCGA.P5.A5EW.01A.11R.A27Q.07	1
TCGA.FG.A60K.01A.11R.A29R.07	1
TCGA.HT.8015.01B.11R.A28M.07	1
TCGA.TQ.A7RS.01A.12R.A33Z.07	1
TCGA.FG.A60J.01A.11R.A28M.07	1
TCGA.HT.8105.01A.11R.2404.07	1
TCGA.TM.A7CA.01A.21R.A33Z.07	1
TCGA.HW.7490.01A.11R.2027.07	1
TCGA.HT.7611.01A.11R.2403.07	1
TCGA.HT.7467.01A.11R.2027.07	1
TCGA.VM.A8CB.01A.11R.A36H.07	1
TCGA.HT.A615.01A.11R.A29R.07	2
TCGA.E1.A7YQ.01A.11R.A34R.07	2
TCGA.P5.A730.01A.11R.A32Q.07	1
TCGA.QH.A6X8.01A.12R.A32Q.07	1
TCGA.S9.A6WD.01A.12R.A33Z.07	1
TCGA.S9.A7IQ.01A.21R.A34F.07	1
TCGA.S9.A6TY.01A.12R.A32Q.07	1
TCGA.HT.7602.01A.21R.2090.07	1
TCGA.HT.A61C.01A.11R.A29R.07	2
TCGA.FG.8186.01A.11R.2256.07	1
TCGA.FG.5963.02A.12R.A29R.07	1
TCGA.E1.A7YW.01A.11R.A34R.07	1
TCGA.DB.A64W.01A.11R.A29R.07	1
TCGA.HT.7691.01A.11R.2256.07	2
TCGA.TQ.A7RV.01A.21R.A34F.07	1
TCGA.F6.A8O3.01A.11R.A36H.07	1
TCGA.S9.A6WQ.01A.12R.A34F.07	1
TCGA.S9.A6U6.01A.12R.A33Z.07	1
TCGA.HW.8320.01A.11R.2404.07	1
TCGA.DU.7304.02A.12R.A36H.07	1
TCGA.E1.5311.01A.01R.1470.07	1
TCGA.VM.A8CE.01A.11R.A36H.07	1
TCGA.HT.7474.01A.11R.2027.07	1
TCGA.QH.A65Z.01A.11R.A29R.07	1
TCGA.DB.5277.01A.01R.1470.07	1
TCGA.TM.A84C.01A.11R.A36H.07	1
TCGA.CS.6670.01A.11R.1896.07	1
TCGA.S9.A7J1.01A.21R.A34R.07	1
TCGA.HT.7687.01A.11R.2256.07	2
TCGA.FG.A6J1.01A.11R.A31N.07	1
TCGA.FG.A711.01A.21R.A33Z.07	1
TCGA.QH.A6CY.01A.11R.A32Q.07	1
TCGA.FG.A710.01A.12R.A33Z.07	2
TCGA.S9.A7R2.01A.21R.A34R.07	2
TCGA.HT.A618.01A.11R.A29R.07	1
TCGA.P5.A77X.01A.11R.A32Q.07	1
TCGA.RY.A83Z.01A.11R.A36H.07	1
TCGA.DB.A64O.01A.11R.A29R.07	1
TCGA.FG.8188.01A.11R.2256.07	1
TCGA.E1.A7YI.01A.11R.A34F.07	1
TCGA.P5.A5F6.01A.11R.A28M.07	1
TCGA.S9.A7R7.01A.11R.A34R.07	1
TCGA.HW.8322.01A.11R.2404.07	1
TCGA.HT.7692.01A.12R.2256.07	1
TCGA.HT.7858.01A.11R.2403.07	2
TCGA.HW.7489.01A.11R.2027.07	1
TCGA.HT.A614.01A.11R.A29R.07	1
TCGA.DU.A5TY.01A.11R.A28M.07	2
TCGA.DU.5852.01A.11R.1708.07	2
TCGA.DB.A64L.01A.11R.A29R.07	2
TCGA.CS.4942.01A.01R.1470.07	1
TCGA.HT.A74K.01A.11R.A32Q.07	1
TCGA.HT.7680.01A.11R.2256.07	1
TCGA.S9.A6UB.01A.21R.A33Z.07	1
TCGA.HT.8108.01A.11R.2404.07	1
TCGA.DU.6404.02A.21R.A36H.07	2
TCGA.DB.A4XD.01A.11R.A27Q.07	1
TCGA.HT.7884.01B.11R.2403.07	1
TCGA.FG.6688.01A.11R.1896.07	2
TCGA.S9.A6WI.01A.21R.A33Z.07	1
TCGA.HT.7688.01A.11R.2256.07	1
TCGA.S9.A6TV.01A.12R.A34R.07	2
TCGA.HT.7616.01A.11R.2256.07	2
TCGA.P5.A5F4.01A.11R.A28M.07	1
TCGA.QH.A6X5.01A.12R.A32Q.07	1
TCGA.QH.A6CS.01A.11R.A31N.07	1
TCGA.FG.7643.01A.11R.2090.07	1
TCGA.CS.4938.01B.11R.1896.07	1
TCGA.HT.7695.01A.11R.2256.07	1
TCGA.HT.A61A.01A.11R.A29R.07	1
TCGA.TM.A84T.01A.11R.A36H.07	1
TCGA.P5.A780.01A.12R.A32Q.07	1
TCGA.P5.A77W.01A.11R.A32Q.07	1
TCGA.DU.6402.01A.11R.1708.07	2
TCGA.FG.A87N.01A.11R.A36H.07	1
TCGA.DU.A5TS.01A.11R.A28M.07	1
TCGA.HT.7676.01A.11R.2403.07	1
TCGA.DB.A75P.01A.11R.A32Q.07	1
TCGA.HT.A4DV.01A.11R.A26U.07	1
TCGA.E1.A7YE.01A.11R.A34F.07	1
TCGA.FG.A70Y.01A.12R.A34R.07	1
TCGA.QH.A6CU.01A.11R.A31N.07	1
TCGA.QH.A6CV.01A.11R.A31N.07	1
TCGA.S9.A6TS.01A.12R.A33Z.07	1
TCGA.TQ.A7RM.01A.11R.A33Z.07	1
TCGA.HT.7473.01A.11R.2027.07	1
TCGA.DU.8163.01A.11R.2256.07	1
TCGA.DU.8167.01A.11R.2256.07	1
TCGA.HT.8010.01A.11R.2403.07	1
TCGA.HT.7480.01A.11R.2090.07	1
TCGA.E1.A7YO.01A.11R.A34F.07	1
TCGA.HT.8564.01A.11R.2404.07	1
TCGA.DU.7010.01A.11R.2027.07	1
TCGA.DB.A4XC.01A.11R.A26U.07	1
TCGA.HT.7874.01A.11R.2403.07	1
TCGA.P5.A5EU.01A.11R.A27Q.07	2
TCGA.S9.A6WL.01A.21R.A33Z.07	1
TCGA.DU.7302.01A.11R.2090.07	1
TCGA.HT.8558.01A.21R.2404.07	1
TCGA.HT.7605.01A.11R.2090.07	1
TCGA.HT.8018.01A.11R.2404.07	2
TCGA.TQ.A7RW.01A.11R.A33Z.07	1
TCGA.DB.A4XH.01A.11R.A27Q.07	1
TCGA.DB.A4XB.01A.11R.A26U.07	1
TCGA.DU.6408.01A.11R.1708.07	1
TCGA.S9.A6WG.01A.11R.A33Z.07	2
TCGA.HT.7686.01A.11R.2256.07	1
TCGA.HT.8011.01A.11R.2403.07	1
TCGA.CS.5393.01A.01R.1470.07	1
TCGA.DU.5872.02A.21R.A36H.07	2
TCGA.CS.6666.01A.11R.1896.07	1
TCGA.DU.A5TU.01A.11R.A28M.07	1
TCGA.CS.6290.01A.11R.1708.07	2
TCGA.HW.8321.01A.11R.2404.07	1
TCGA.DU.A6S7.01A.21R.A32Q.07	1
TCGA.HT.7882.01A.11R.2403.07	2
TCGA.S9.A7QW.01A.11R.A34F.07	1
TCGA.DU.6542.01A.11R.1896.07	1
TCGA.HW.8319.01A.11R.2404.07	1
TCGA.IK.7675.01A.11R.2090.07	1
TCGA.DU.7304.01A.12R.2090.07	1
TCGA.DB.A4XE.01A.11R.A27Q.07	1
TCGA.DB.5280.01A.01R.1470.07	1
TCGA.FG.8187.01A.11R.2256.07	1
TCGA.DU.A7TJ.01A.11R.A34R.07	1
TCGA.DB.5278.01A.01R.1470.07	1
TCGA.HT.7470.01A.12R.2090.07	1
TCGA.S9.A6U8.01A.21R.A33Z.07	1
TCGA.FG.6690.01A.11R.1896.07	1
TCGA.DH.A7US.01A.11R.A33Z.07	1
TCGA.F6.A8O4.01A.11R.A36H.07	1
TCGA.HT.7689.01A.11R.2256.07	1
TCGA.HT.8111.01A.11R.2404.07	1
TCGA.P5.A781.01A.11R.A32Q.07	1
TCGA.E1.5319.01A.01R.1896.07	1
TCGA.HT.7875.01A.11R.2403.07	1
TCGA.VM.A8C9.01A.11R.A36H.07	2
TCGA.HT.A616.01A.11R.A29R.07	1
TCGA.S9.A7R1.01A.12R.A34R.07	1
TCGA.CS.4941.01A.01R.1470.07	2
TCGA.DU.5870.01A.11R.1708.07	1
TCGA.FG.7637.01A.11R.2090.07	1
TCGA.CS.6668.01A.11R.1896.07	1
TCGA.S9.A6U5.01A.12R.A33Z.07	2
TCGA.DH.A66G.01A.21R.A31N.07	1
TCGA.S9.A6UA.01A.12R.A33Z.07	2
TCGA.P5.A5EV.01A.11R.A27Q.07	1
TCGA.E1.A7YJ.01A.11R.A34F.07	2
TCGA.FG.5963.01A.11R.1708.07	2
TCGA.DB.5273.01A.01R.1470.07	1
TCGA.FG.5964.01A.11R.1708.07	1
TCGA.HT.7681.01A.11R.2403.07	2
TCGA.TQ.A7RK.02B.11R.A40A.07	1
TCGA.HT.7603.01A.21R.2090.07	1
TCGA.IK.8125.01A.11R.2256.07	1
TCGA.P5.A735.01A.11R.A32Q.07	1
TCGA.S9.A6WN.01A.12R.A33Z.07	2
TCGA.DB.5281.01A.01R.1470.07	1
TCGA.HT.7478.01A.11R.2027.07	2
TCGA.TQ.A7RH.01A.12R.A34F.07	1
TCGA.DU.7301.01A.11R.2090.07	1
TCGA.HT.7879.01A.11R.2403.07	1
TCGA.CS.6188.01A.11R.1896.07	2
TCGA.DH.5144.01A.01R.1470.07	1
TCGA.P5.A5EY.01A.11R.A27Q.07	1
TCGA.DU.7306.01A.11R.2090.07	1
TCGA.TM.A7C3.01A.11R.A32Q.07	1
TCGA.TM.A7C5.01A.11R.A32Q.07	1
TCGA.TM.A7C4.01A.11R.A32Q.07	1
TCGA.HT.7694.01A.11R.2256.07	1
TCGA.HT.7677.01A.11R.2256.07	1
TCGA.DU.5849.01A.11R.1708.07	1
TCGA.DU.A76R.01A.11R.A32Q.07	1
TCGA.TM.A84R.01A.21R.A36H.07	1
TCGA.HT.7479.01A.11R.2027.07	1
TCGA.QH.A65R.01A.21R.A31N.07	1
TCGA.E1.A7YS.01A.11R.A34F.07	1
TCGA.DB.A75O.01A.11R.A32Q.07	1
TCGA.FG.7641.01B.11R.2256.07	1
TCGA.FG.A4MY.01A.11R.A26U.07	1
TCGA.DU.6397.01A.11R.1708.07	1
TCGA.HT.7606.01A.11R.2090.07	1
TCGA.TQ.A7RG.01A.11R.A33Z.07	1
TCGA.DU.6395.01A.13R.1708.07	1
TCGA.KT.A7W1.01A.11R.A34F.07	1
TCGA.DH.A7UR.01A.11R.A33Z.07	1
TCGA.DB.A4X9.01A.11R.A26U.07	1
TCGA.RY.A843.01A.11R.A36H.07	1
TCGA.HT.A4DS.01A.11R.A26U.07	2
TCGA.R8.A6ML.01A.11R.A32Q.07	1
TCGA.W9.A837.01A.11R.A36H.07	1
TCGA.P5.A5F1.01A.11R.A28M.07	1
TCGA.DU.A76L.01A.11R.A32Q.07	2
TCGA.TQ.A7RI.01A.11R.A33Z.07	1
TCGA.DH.A669.02A.11R.A31N.07	1
TCGA.DU.A7T8.01A.21R.A34R.07	1
TCGA.HT.7860.01A.11R.2403.07	2
TCGA.DU.A7TI.01A.11R.A33Z.07	1
TCGA.DU.A7TG.01A.21R.A34R.07	1
TCGA.TM.A84L.01A.11R.A36H.07	1
TCGA.KT.A74X.01A.11R.A32Q.07	1
TCGA.FG.8182.01A.11R.2256.07	1
TCGA.HT.7690.01A.11R.2256.07	2
TCGA.DU.A5TR.01A.11R.A28M.07	2
TCGA.DU.6407.01A.13R.1708.07	1
TCGA.HT.7610.01A.21R.2090.07	1
TCGA.S9.A7R4.01A.12R.A34R.07	1
TCGA.HW.7493.01A.11R.2027.07	2
TCGA.DU.6392.01A.11R.1708.07	2
TCGA.HW.7491.01A.11R.2027.07	1
TCGA.DU.6397.02A.12R.A36H.07	1
TCGA.TM.A84Q.01A.11R.A36H.07	1
TCGA.DU.7298.01A.11R.2027.07	1
TCGA.HT.7608.01A.11R.2090.07	1
TCGA.E1.A7YN.01A.11R.A34F.07	2
TCGA.DH.A7UU.01A.12R.A34F.07	1
TCGA.E1.A7Z6.01A.11R.A34R.07	1
TCGA.S9.A6WP.01A.12R.A34F.07	1
TCGA.FG.8191.01A.11R.2256.07	1
TCGA.TQ.A7RQ.01A.11R.A33Z.07	1
TCGA.S9.A6TZ.01A.21R.A32Q.07	1
TCGA.DU.7006.01A.11R.2027.07	2
TCGA.TM.A7CF.02A.11R.A32Q.07	1
TCGA.WH.A86K.01A.11R.A36H.07	1
TCGA.DU.A5TW.01A.11R.A28M.07	1
TCGA.TQ.A8XE.02A.11R.A36H.07	1
TCGA.RY.A847.01A.11R.A36H.07	1
TCGA.E1.A7YD.01A.11R.A34F.07	1
TCGA.RY.A845.01A.11R.A36H.07	1
TCGA.P5.A5F0.01A.11R.A28M.07	1
TCGA.DU.8168.01A.11R.2256.07	1
TCGA.DU.7019.01A.11R.2027.07	1
TCGA.DH.A66F.01A.11R.A29R.07	1
TCGA.QH.A6X9.01A.12R.A32Q.07	1
TCGA.DU.5847.01A.11R.1708.07	2
TCGA.HT.A619.01A.11R.A29R.07	1
TCGA.DH.A7UT.01A.12R.A34F.07	1
TCGA.HT.A61B.01A.11R.A29R.07	1
TCGA.TQ.A7RK.01A.11R.A33Z.07	1
TCGA.P5.A737.01A.11R.A32Q.07	1
TCGA.DU.7299.01A.21R.2027.07	1
TCGA.DU.8165.01A.11R.2256.07	2
TCGA.CS.5397.01A.01R.1896.07	1
TCGA.DU.7008.01A.11R.2027.07	1
TCGA.DU.5872.01A.11R.1708.07	1
TCGA.S9.A7IS.01A.11R.A34F.07	1
TCGA.FG.6692.01A.11R.1896.07	1
TCGA.HT.8012.01A.11R.2403.07	1
TCGA.DH.A669.01A.12R.A31N.07	2
TCGA.S9.A6U2.01A.21R.A33Z.07	1
TCGA.HT.7902.01A.12R.2403.07	1
TCGA.DB.A64V.01A.11R.A29R.07	2
TCGA.FG.5965.02A.11R.A29R.07	2
TCGA.DU.6407.02B.11R.A36H.07	1
TCGA.HT.A5R9.01A.11R.A28M.07	1
TCGA.P5.A5F2.01A.11R.A28M.07	1
TCGA.CS.6186.01A.12R.2027.07	1
TCGA.HT.7854.01A.11R.2256.07	2
TCGA.FG.5965.01B.11R.1896.07	1
TCGA.S9.A6WH.01A.12R.A33Z.07	1
TCGA.FG.8185.01A.11R.2256.07	1
TCGA.DU.6406.01A.11R.1708.07	2
TCGA.HT.7481.01A.11R.2027.07	1
TCGA.HT.A74H.01A.11R.A32Q.07	1
TCGA.HW.A5KK.01A.11R.A27Q.07	1
TCGA.S9.A6U9.01A.11R.A32Q.07	1
TCGA.E1.A7YH.01A.11R.A34F.07	1
TCGA.S9.A7QX.01A.11R.A34F.07	1
TCGA.TM.A7CF.01A.11R.A32Q.07	1
TCGA.HT.8104.01A.11R.2404.07	1
TCGA.E1.A7YV.01A.11R.A34R.07	1
TCGA.WY.A858.01A.11R.A36H.07	1
TCGA.S9.A6TX.01A.21R.A32Q.07	1
TCGA.TM.A84S.01A.11R.A36H.07	1
TCGA.QH.A6CZ.01A.11R.A32Q.07	1
TCGA.QH.A6CW.01A.11R.A32Q.07	1
TCGA.TQ.A8XE.01A.11R.A36H.07	1
TCGA.DU.8161.01A.11R.2256.07	2
TCGA.QH.A6XA.01A.12R.A32Q.07	1
TCGA.HT.A617.01A.11R.A29R.07	2
TCGA.FG.6689.01A.11R.1896.07	1
TCGA.DB.A75M.01A.11R.A32Q.07	1
TCGA.E1.A7Z3.01A.11R.A34R.07	1
TCGA.FG.7636.01A.11R.2090.07	1
TCGA.S9.A7IZ.01A.11R.A34F.07	1
TCGA.HT.A5RB.01A.11R.A28M.07	1
TCGA.QH.A6XC.01A.12R.A32Q.07	1
TCGA.DU.7290.01A.11R.2027.07	2
TCGA.DU.8164.01A.11R.2256.07	1
TCGA.TQ.A7RO.01A.11R.A33Z.07	1
TCGA.DU.5853.01A.11R.1896.07	1
TCGA.HT.7857.01A.11R.2403.07	2
TCGA.DU.A7TA.01A.11R.A33Z.07	1
TCGA.S9.A7J0.01A.11R.A34F.07	1
TCGA.HW.A5KL.01A.11R.A27Q.07	1
TCGA.FG.A60L.01A.12R.A31N.07	1
TCGA.HT.A74O.01A.11R.A32Q.07	1
TCGA.CS.4943.01A.01R.1470.07	1
TCGA.EZ.7264.01A.11R.2027.07	1
TCGA.DU.7300.01A.21R.2090.07	1
TCGA.HT.7482.01A.11R.2027.07	1
TCGA.CS.6669.01A.11R.1896.07	1
TCGA.VV.A86M.01A.11R.A36H.07	1
TCGA.DU.5874.01A.11R.1708.07	1
TCGA.VM.A8C8.01A.11R.A36H.07	1
TCGA.P5.A72Z.01A.11R.A32Q.07	1
TCGA.DH.5140.01A.01R.1470.07	1
TCGA.FG.A4MW.01A.11R.A26U.07	1
TCGA.FN.7833.01A.11R.2090.07	2
TCGA.DU.6405.01A.11R.1708.07	1
TCGA.DU.7292.01A.11R.2027.07	1
TCGA.TQ.A7RF.01A.11R.A33Z.07	1
TCGA.FG.5965.02B.11R.A29R.07	1
TCGA.TM.A84O.01A.11R.A36H.07	1
TCGA.DU.A5TT.01A.11R.A28M.07	1
TCGA.R8.A6MK.01A.11R.A32Q.07	1
TCGA.S9.A6U1.01A.21R.A33Z.07	1
TCGA.QH.A6X3.01A.21R.A32Q.07	1
TCGA.HT.8019.01A.21R.2404.07	1
TCGA.CS.5390.01A.02R.1470.07	1
TCGA.HT.8113.01A.11R.2404.07	1
TCGA.DU.A6S8.01A.12R.A32Q.07	1
TCGA.VM.A8CF.01A.11R.A36H.07	1
TCGA.WY.A859.01A.12R.A36H.07	1
TCGA.VV.A829.01A.21R.A36H.07	1
TCGA.S9.A7QY.01A.11R.A34F.07	1
TCGA.QH.A86X.01A.11R.A36H.07	1
TCGA.DH.5141.01A.01R.1470.07	1
TCGA.S9.A6TW.01A.12R.A32Q.07	1
TCGA.WY.A85B.01A.11R.A36H.07	1
TCGA.DH.A66B.01A.11R.A29R.07	1
TCGA.DU.6393.01A.11R.1708.07	1
TCGA.CS.5394.01A.01R.1470.07	1
TCGA.DU.7015.01A.11R.2027.07	1
TCGA.DU.7009.01A.11R.2027.07	1
TCGA.TM.A84J.01A.11R.A36H.07	1
TCGA.E1.5322.01A.01R.1470.07	1
TCGA.HT.7601.01A.11R.2090.07	2
TCGA.TQ.A7RJ.01A.11R.A33Z.07	1
TCGA.QH.A65S.01A.11R.A29R.07	1
TCGA.R8.A73M.01A.11R.A32Q.07	1
TCGA.HW.7495.01A.11R.2027.07	1
TCGA.DU.7309.01A.11R.2090.07	1
TCGA.HT.7877.01A.11R.2403.07	1
TCGA.DU.6403.01A.11R.1708.07	1
TCGA.FG.8181.01A.11R.2256.07	1
TCGA.RY.A840.01A.11R.A36H.07	1
TCGA.E1.A7Z2.01A.21R.A34R.07	1
TCGA.DB.A64R.01A.11R.A29R.07	1
TCGA.QH.A65V.01A.11R.A29R.07	1
TCGA.E1.5307.01A.01R.1896.07	1
TCGA.FG.5962.01B.11R.1896.07	1
TCGA.TQ.A7RR.01A.21R.A34F.07	1
TCGA.DU.7012.01A.11R.2027.07	2
TCGA.DU.6396.01A.11R.1708.07	2
TCGA.DB.A4XF.01A.11R.A27Q.07	1
TCGA.HT.7472.01A.11R.2027.07	1
TCGA.DU.7018.01A.11R.2027.07	1
TCGA.DU.A76K.01A.11R.A33Z.07	1
TCGA.TM.A84H.01A.11R.A36H.07	1
TCGA.HT.7855.01A.11R.2403.07	1
TCGA.FG.8189.01B.11R.A28M.07	1
TCGA.S9.A6U0.01A.12R.A32Q.07	2
TCGA.FG.A6IZ.01A.11R.A31N.07	1
TCGA.DU.7007.01A.11R.2027.07	2
TCGA.S9.A6WO.01A.21R.A34F.07	1
TCGA.DH.A66D.01A.11R.A31N.07	1
TCGA.HT.7469.01A.11R.2256.07	1
TCGA.WY.A85A.01A.21R.A36H.07	1
TCGA.CS.5395.01A.01R.1470.07	1
TCGA.QH.A6CX.01A.11R.A32Q.07	1
TCGA.DU.5855.01A.11R.1708.07	1
TCGA.VW.A8FI.01A.11R.A36H.07	1
TCGA.DU.A5TP.01A.11R.A28M.07	1
TCGA.E1.5302.01A.01R.1470.07	1
TCGA.FG.A4MT.01A.11R.A26U.07	1
TCGA.DB.A75L.01A.11R.A32Q.07	1
TCGA.P5.A5EZ.01A.11R.A27Q.07	2
TCGA.P5.A5EX.01A.12R.A28M.07	2
TCGA.TM.A84G.01A.11R.A36H.07	1
TCGA.DU.6401.01A.11R.1708.07	1
TCGA.HW.A5KJ.01A.12R.A27Q.07	1
TCGA.DU.A7T6.01A.11R.A33Z.07	1
TCGA.FG.7638.01B.12R.2090.07	1
TCGA.HW.A5KM.01A.11R.A27Q.07	2
TCGA.CS.6667.01A.12R.2027.07	1
TCGA.HT.8107.01A.13R.2404.07	1
TCGA.HT.7881.01A.11R.2403.07	1
TCGA.DU.8166.01A.11R.2256.07	1
TCGA.DU.5854.01A.11R.1708.07	1
TCGA.VW.A7QS.01A.12R.A33Z.07	1
TCGA.DU.A76O.01A.11R.A32Q.07	1
TCGA.HW.7487.01A.11R.2027.07	1
TCGA.E1.A7YY.01A.11R.A34R.07	1
TCGA.S9.A6TU.01A.12R.A32Q.07	1
TCGA.DU.6404.02B.11R.A36H.07	1
TCGA.RY.A83X.01A.11R.A36H.07	1
TCGA.HT.7856.01A.11R.2403.07	1
TCGA.RY.A83Y.01A.11R.A36H.07	1
TCGA.QH.A870.01A.11R.A36H.07	1
TCGA.DU.7011.01A.11R.2027.07	1
TCGA.DU.5870.02A.12R.A36H.07	1
TCGA.DU.6394.01A.11R.1708.07	1
TCGA.DB.5274.01A.01R.1470.07	1
TCGA.WY.A85C.01A.11R.A36H.07	1
TCGA.VM.A8CA.01A.11R.A36H.07	2
TCGA.FG.A713.01A.11R.A32Q.07	1
TCGA.E1.5304.01A.01R.1470.07	1
TCGA.HT.7475.01A.11R.2027.07	1
TCGA.DU.A7TB.01A.11R.A33Z.07	1
TCGA.FG.A4MU.01B.11R.A28M.07	1
TCGA.S9.A7IX.01A.12R.A34F.07	1
TCGA.E1.5303.01A.01R.1470.07	1
TCGA.HT.7468.01A.11R.2027.07	1
TCGA.HT.7477.01B.11R.A28M.07	1
TCGA.TQ.A7RP.01A.21R.A34F.07	1
TCGA.P5.A72U.01A.31R.A32Q.07	2
TCGA.P5.A731.01A.11R.A32Q.07	1
TCGA.E1.A7YM.01A.11R.A34F.07	1
TCGA.DB.A64X.01A.11R.A29R.07	1
TCGA.HT.8110.01A.11R.2404.07	2
TCGA.DU.A6S2.01A.21R.A32Q.07	1
TCGA.HT.8109.01A.11R.2404.07	1
TCGA.S9.A89Z.01A.11R.A36H.07	2
TCGA.HT.A5RC.01A.11R.A28M.07	1
TCGA.DU.A6S6.01A.21R.A32Q.07	1
TCGA.FG.A87Q.01A.11R.A36H.07	1
TCGA.WY.A85E.01A.11R.A36H.07	1
TCGA.TQ.A7RN.01A.11R.A33Z.07	1
TCGA.HT.7483.01A.11R.2027.07	1
TCGA.DU.7294.01A.11R.2027.07	1
TCGA.VM.A8CH.01A.12R.A36H.07	1
TCGA.HT.7609.01A.11R.2090.07	1
TCGA.DB.5270.01A.02R.1470.07	1
TCGA.DU.7014.01A.11R.2027.07	1
TCGA.DB.A64P.01A.11R.A29R.07	1
TCGA.TM.A84B.01A.11R.A36H.07	1
TCGA.DB.A75K.01A.11R.A32Q.07	1
TCGA.R8.A6YH.01A.21R.A32Q.07	1
TCGA.E1.5318.01A.01R.1470.07	1
TCGA.DU.6399.01A.12R.1708.07	1
TCGA.FG.A6J3.01A.11R.A31N.07	2
TCGA.FG.A70Z.01A.12R.A33Z.07	2
TCGA.S9.A7J3.01A.21R.A34R.07	1
TCGA.DH.5142.01A.01R.1470.07	2
TCGA.DB.A64Q.01A.11R.A29R.07	1
TCGA.HT.7873.01B.11R.2403.07	1
TCGA.P5.A733.01A.11R.A32Q.07	1
TCGA.E1.A7YL.01A.11R.A34F.07	2
TCGA.TM.A84I.01A.11R.A36H.07	1
TCGA.E1.A7Z4.01A.11R.A34R.07	1
TCGA.S9.A6WE.01A.12R.A33Z.07	1
TCGA.FG.6691.01A.11R.1896.07	1
TCGA.DU.5871.01A.12R.1708.07	1
TCGA.S9.A7J2.01A.11R.A34F.07	1
TCGA.HT.7684.01A.11R.2256.07	1
TCGA.S9.A7IY.01A.11R.A34F.07	1
TCGA.DU.6410.01A.11R.1896.07	1
TCGA.HT.7607.01A.11R.2090.07	1
TCGA.E1.5305.01A.01R.1896.07	1
TCGA.DB.A4XG.01A.11R.A27Q.07	1
TCGA.HW.7486.01A.11R.2027.07	1
TCGA.E1.A7YU.01A.11R.A34R.07	1
TCGA.P5.A736.01A.11R.A32Q.07	1
TCGA.HT.A74J.01A.12R.A32Q.07	1
TCGA.HT.7620.01A.11R.2256.07	1
TCGA.HT.A74L.01A.11R.A32Q.07	1
TCGA.TQ.A7RV.02A.11R.A36H.07	1
TCGA.HT.A5R7.01A.11R.A28M.07	1
TCGA.FG.7634.01A.11R.2090.07	2
TCGA.FG.A4MX.01A.11R.A26U.07	1
TCGA.DB.5275.01A.01R.1470.07	1
TCGA.DB.A64U.01A.11R.A29R.07	1
TCGA.HT.A5RA.01A.11R.A28M.07	2
TCGA.DB.A64S.01A.11R.A29R.07	1
TCGA.HT.8563.01A.11R.2404.07	2
TCGA.P5.A5ET.01A.11R.A27Q.07	1
TCGA.TM.A84F.01A.11R.A36H.07	2
TCGA.HT.7880.01A.11R.2403.07	1
TCGA.DH.A7UV.01A.12R.A34F.07	1
TCGA.DB.A4XA.01A.11R.A26U.07	1
TCGA.TQ.A7RK.02A.11R.A36H.07	1
TCGA.S9.A6WM.01A.12R.A33Z.07	1
TCGA.R8.A6MO.01A.11R.A33Z.07	1
TCGA.HT.8114.01A.11R.2404.07	1
TCGA.HT.7471.01A.11R.2256.07	1
TCGA.HT.A5R5.01A.11R.A28M.07	1
TCGA.DU.A6S3.01A.12R.A32Q.07	1

## Sheet: Sheet7
Table S7 Pyroptosis-immune groups in TCGA cohort
Names	total	elements
LIHP	203	TCGA.DU.6407.02B.11R.A36H.07
		TCGA.S9.A7R7.01A.11R.A34R.07
		TCGA.FG.A4MU.01B.11R.A28M.07
		TCGA.32.1970.01A.01R.1850.01
		TCGA.06.0747.01A.01R.1849.01
		TCGA.DU.A5TU.01A.11R.A28M.07
		TCGA.06.0211.01B.01R.1849.01
		TCGA.FG.A60K.01A.11R.A29R.07
		TCGA.27.2528.01A.01R.1850.01
		TCGA.DU.A7TJ.01A.11R.A34R.07
		TCGA.HT.7483.01A.11R.2027.07
		TCGA.DU.6403.01A.11R.1708.07
		TCGA.19.2625.01A.01R.1850.01
		TCGA.CS.5397.01A.01R.1896.07
		TCGA.06.0744.01A.01R.1849.01
		TCGA.QH.A65V.01A.11R.A29R.07
		TCGA.06.0187.01A.01R.1849.01
		TCGA.FG.6692.01A.11R.1896.07
		TCGA.CS.6670.01A.11R.1896.07
		TCGA.FG.A6IZ.01A.11R.A31N.07
		TCGA.TM.A84B.01A.11R.A36H.07
		TCGA.DH.A66B.01A.11R.A29R.07
		TCGA.32.2634.01A.01R.1850.01
		TCGA.15.0742.01A.01R.1850.01
		TCGA.26.5134.01A.01R.1850.01
		TCGA.VW.A8FI.01A.11R.A36H.07
		TCGA.S9.A7IX.01A.12R.A34F.07
		TCGA.DH.A7US.01A.11R.A33Z.07
		TCGA.P5.A5EW.01A.11R.A27Q.07
		TCGA.28.2514.01A.02R.1850.01
		TCGA.P5.A5ET.01A.11R.A27Q.07
		TCGA.FG.A87N.01A.11R.A36H.07
		TCGA.VM.A8CF.01A.11R.A36H.07
		TCGA.KT.A74X.01A.11R.A32Q.07
		TCGA.VM.A8CD.01A.11R.A36H.07
		TCGA.12.3652.01A.01R.1849.01
		TCGA.12.5299.01A.02R.1849.01
		TCGA.DU.6404.02B.11R.A36H.07
		TCGA.DU.6404.01A.11R.1708.07
		TCGA.06.5417.01A.01R.1849.01
		TCGA.27.1837.01A.01R.1850.01
		TCGA.HT.7680.01A.11R.2256.07
		TCGA.RY.A83X.01A.11R.A36H.07
		TCGA.TM.A84O.01A.11R.A36H.07
		TCGA.HT.A618.01A.11R.A29R.07
		TCGA.HT.A5RB.01A.11R.A28M.07
		TCGA.DB.A4XD.01A.11R.A27Q.07
		TCGA.CS.5394.01A.01R.1470.07
		TCGA.DU.6405.01A.11R.1708.07
		TCGA.28.5209.01A.01R.1850.01
		TCGA.QH.A6CS.01A.11R.A31N.07
		TCGA.R8.A6MO.01A.11R.A33Z.07
		TCGA.06.2561.01A.02R.1849.01
		TCGA.QH.A6CV.01A.11R.A31N.07
		TCGA.DU.8167.01A.11R.2256.07
		TCGA.14.1825.01A.01R.1850.01
		TCGA.E1.5305.01A.01R.1896.07
		TCGA.S9.A7IY.01A.11R.A34F.07
		TCGA.S9.A89V.01A.11R.A36H.07
		TCGA.06.5858.01A.01R.1849.01
		TCGA.12.0618.01A.01R.1849.01
		TCGA.HT.7873.01B.11R.2403.07
		TCGA.DU.A76K.01A.11R.A33Z.07
		TCGA.DH.5141.01A.01R.1470.07
		TCGA.TM.A84S.01A.11R.A36H.07
		TCGA.DU.6397.02A.12R.A36H.07
		TCGA.DH.A7UR.01A.11R.A33Z.07
		TCGA.14.0790.01B.01R.1849.01
		TCGA.06.2558.01A.01R.1849.01
		TCGA.HT.7875.01A.11R.2403.07
		TCGA.DU.8166.01A.11R.2256.07
		TCGA.HT.8564.01A.11R.2404.07
		TCGA.15.1444.01A.02R.1850.01
		TCGA.E1.A7YE.01A.11R.A34F.07
		TCGA.QH.A6CX.01A.11R.A32Q.07
		TCGA.CS.5395.01A.01R.1470.07
		TCGA.E1.A7YM.01A.11R.A34F.07
		TCGA.27.2523.01A.01R.1850.01
		TCGA.12.1597.01B.01R.1849.01
		TCGA.HT.A74O.01A.11R.A32Q.07
		TCGA.DB.A64Q.01A.11R.A29R.07
		TCGA.HT.7608.01A.11R.2090.07
		TCGA.CS.6186.01A.12R.2027.07
		TCGA.DB.5274.01A.01R.1470.07
		TCGA.R8.A6MK.01A.11R.A32Q.07
		TCGA.DU.7298.01A.11R.2027.07
		TCGA.HT.A74H.01A.11R.A32Q.07
		TCGA.HT.A5RC.01A.11R.A28M.07
		TCGA.08.0386.01A.01R.1849.01
		TCGA.19.2619.01A.01R.1850.01
		TCGA.HT.A614.01A.11R.A29R.07
		TCGA.76.4931.01A.01R.1850.01
		TCGA.DU.7292.01A.11R.2027.07
		TCGA.76.4932.01A.01R.1850.01
		TCGA.19.2624.01A.01R.1850.01
		TCGA.P5.A5EY.01A.11R.A27Q.07
		TCGA.TM.A84I.01A.11R.A36H.07
		TCGA.S9.A6U1.01A.21R.A33Z.07
		TCGA.HT.7686.01A.11R.2256.07
		TCGA.06.2562.01A.01R.1849.01
		TCGA.HT.7684.01A.11R.2256.07
		TCGA.S9.A6WM.01A.12R.A33Z.07
		TCGA.DB.A75P.01A.11R.A32Q.07
		TCGA.DU.6394.01A.11R.1708.07
		TCGA.TQ.A7RG.01A.11R.A33Z.07
		TCGA.DU.5870.02A.12R.A36H.07
		TCGA.DU.A76O.01A.11R.A32Q.07
		TCGA.14.0871.01A.01R.1849.01
		TCGA.12.3650.01A.01R.1849.01
		TCGA.E1.A7YD.01A.11R.A34F.07
		TCGA.28.5204.01A.01R.1850.01
		TCGA.TM.A84J.01A.11R.A36H.07
		TCGA.26.5133.01A.01R.1850.01
		TCGA.E1.A7Z2.01A.21R.A34R.07
		TCGA.06.5414.01A.01R.1849.01
		TCGA.DH.5144.01A.01R.1470.07
		TCGA.19.2620.01A.01R.1850.01
		TCGA.E1.A7YV.01A.11R.A34R.07
		TCGA.DB.A64O.01A.11R.A29R.07
		TCGA.QH.A6CU.01A.11R.A31N.07
		TCGA.DB.A4XB.01A.11R.A26U.07
		TCGA.14.1034.02B.01R.2005.01
		TCGA.FG.A6J1.01A.11R.A31N.07
		TCGA.06.2565.01A.01R.1849.01
		TCGA.DU.A5TP.01A.11R.A28M.07
		TCGA.IK.8125.01A.11R.2256.07
		TCGA.12.0821.01A.01R.1849.01
		TCGA.E1.5302.01A.01R.1470.07
		TCGA.19.1390.01A.01R.1850.01
		TCGA.06.0174.01A.01R.1849.01
		TCGA.06.0125.01A.01R.1849.01
		TCGA.TQ.A7RP.01A.21R.A34F.07
		TCGA.DB.A75K.01A.11R.A32Q.07
		TCGA.HT.7606.01A.11R.2090.07
		TCGA.DU.5854.01A.11R.1708.07
		TCGA.WY.A858.01A.11R.A36H.07
		TCGA.06.0743.01A.01R.1849.01
		TCGA.P5.A781.01A.11R.A32Q.07
		TCGA.76.4925.01A.01R.1850.01
		TCGA.FG.7638.01B.12R.2090.07
		TCGA.QH.A65X.01A.11R.A32Q.07
		TCGA.28.2510.01A.01R.1850.01
		TCGA.06.2569.01A.01R.1849.01
		TCGA.HT.7677.01A.11R.2256.07
		TCGA.P5.A5F6.01A.11R.A28M.07
		TCGA.E1.A7YU.01A.11R.A34R.07
		TCGA.HT.7602.01A.21R.2090.07
		TCGA.HT.8011.01A.11R.2403.07
		TCGA.06.0158.01A.01R.1849.01
		TCGA.TQ.A7RO.01A.11R.A33Z.07
		TCGA.HT.A61B.01A.11R.A29R.07
		TCGA.HT.A74L.01A.11R.A32Q.07
		TCGA.DB.A64U.01A.11R.A29R.07
		TCGA.HW.A5KK.01A.11R.A27Q.07
		TCGA.06.1804.01A.01R.1849.01
		TCGA.FG.A4MW.01A.11R.A26U.07
		TCGA.DU.8164.01A.11R.2256.07
		TCGA.HT.7695.01A.11R.2256.07
		TCGA.19.5960.01A.11R.1850.01
		TCGA.TQ.A7RN.01A.11R.A33Z.07
		TCGA.26.5135.01A.01R.1850.01
		TCGA.S9.A7IS.01A.11R.A34F.07
		TCGA.S9.A7J2.01A.11R.A34F.07
		TCGA.DU.A5TT.01A.11R.A28M.07
		TCGA.HT.8104.01A.11R.2404.07
		TCGA.TM.A84C.01A.11R.A36H.07
		TCGA.E1.5304.01A.01R.1470.07
		TCGA.KT.A7W1.01A.11R.A34F.07
		TCGA.TM.A7C3.01A.11R.A32Q.07
		TCGA.27.1835.01A.01R.1850.01
		TCGA.DU.7019.01A.11R.2027.07
		TCGA.FG.A60L.01A.12R.A31N.07
		TCGA.DB.5278.01A.01R.1470.07
		TCGA.DB.5273.01A.01R.1470.07
		TCGA.76.4929.01A.01R.1850.01
		TCGA.FG.A87Q.01A.11R.A36H.07
		TCGA.VM.A8CE.01A.11R.A36H.07
		TCGA.E1.A7YK.01A.11R.A34F.07
		TCGA.DU.5870.01A.11R.1708.07
		TCGA.HT.7481.01A.11R.2027.07
		TCGA.27.2521.01A.01R.1850.01
		TCGA.02.0047.01A.01R.1849.01
		TCGA.DU.A7T6.01A.11R.A33Z.07
		TCGA.06.0221.02A.11R.2005.01
		TCGA.DB.A64R.01A.11R.A29R.07
		TCGA.HT.A74K.01A.11R.A32Q.07
		TCGA.DH.5140.01A.01R.1470.07
		TCGA.76.4926.01B.01R.1850.01
		TCGA.S9.A6U2.01A.21R.A33Z.07
		TCGA.HT.7468.01A.11R.2027.07
		TCGA.DU.A7TB.01A.11R.A33Z.07
		TCGA.HT.7469.01A.11R.2256.07
		TCGA.06.2559.01A.01R.1849.01
		TCGA.VV.A829.01A.21R.A36H.07
		TCGA.06.5416.01A.01R.1849.01
		TCGA.HT.7693.01A.11R.2256.07
		TCGA.HT.7605.01A.11R.2090.07
		TCGA.E1.A7YI.01A.11R.A34F.07
		TCGA.06.0129.01A.01R.1849.01
		TCGA.DU.6408.01A.11R.1708.07
		TCGA.FG.5963.02A.12R.A29R.07
		TCGA.QH.A6XC.01A.12R.A32Q.07
		TCGA.26.5132.01A.01R.1850.01
LILP	314	TCGA.HT.A5R5.01A.11R.A28M.07
		TCGA.S9.A6TW.01A.12R.A32Q.07
		TCGA.E1.A7YH.01A.11R.A34F.07
		TCGA.RY.A840.01A.11R.A36H.07
		TCGA.DB.A4XH.01A.11R.A27Q.07
		TCGA.E1.5311.01A.01R.1470.07
		TCGA.HT.7881.01A.11R.2403.07
		TCGA.HT.7902.01A.12R.2403.07
		TCGA.WH.A86K.01A.11R.A36H.07
		TCGA.EZ.7264.01A.11R.2027.07
		TCGA.HT.8107.01A.13R.2404.07
		TCGA.F6.A8O3.01A.11R.A36H.07
		TCGA.HT.7607.01A.11R.2090.07
		TCGA.S9.A7QZ.01A.12R.A34R.07
		TCGA.DU.7014.01A.11R.2027.07
		TCGA.HT.A616.01A.11R.A29R.07
		TCGA.FG.A70Y.01A.12R.A34R.07
		TCGA.S9.A6WO.01A.21R.A34F.07
		TCGA.DB.A75L.01A.11R.A32Q.07
		TCGA.S9.A6WE.01A.12R.A33Z.07
		TCGA.HT.7476.01A.11R.2027.07
		TCGA.DU.7011.01A.11R.2027.07
		TCGA.VV.A86M.01A.11R.A36H.07
		TCGA.P5.A736.01A.11R.A32Q.07
		TCGA.HW.8321.01A.11R.2404.07
		TCGA.DH.A66F.01A.11R.A29R.07
		TCGA.HT.7480.01A.11R.2090.07
		TCGA.P5.A780.01A.12R.A32Q.07
		TCGA.41.5651.01A.01R.1850.01
		TCGA.WY.A85C.01A.11R.A36H.07
		TCGA.RY.A843.01A.11R.A36H.07
		TCGA.S9.A7J3.01A.21R.A34R.07
		TCGA.HT.7473.01A.11R.2027.07
		TCGA.HW.7487.01A.11R.2027.07
		TCGA.S9.A7J1.01A.21R.A34R.07
		TCGA.HT.7479.01A.11R.2027.07
		TCGA.VM.A8CH.01A.12R.A36H.07
		TCGA.HW.A5KL.01A.11R.A27Q.07
		TCGA.HT.A61A.01A.11R.A29R.07
		TCGA.WY.A85A.01A.21R.A36H.07
		TCGA.HT.7603.01A.21R.2090.07
		TCGA.CS.6669.01A.11R.1896.07
		TCGA.TQ.A7RJ.01A.11R.A33Z.07
		TCGA.HT.7688.01A.11R.2256.07
		TCGA.HT.7620.01A.11R.2256.07
		TCGA.FG.7636.01A.11R.2090.07
		TCGA.TQ.A7RM.01A.11R.A33Z.07
		TCGA.E1.5318.01A.01R.1470.07
		TCGA.FG.8181.01A.11R.2256.07
		TCGA.E1.A7Z6.01A.11R.A34R.07
		TCGA.CS.5390.01A.02R.1470.07
		TCGA.S9.A6WI.01A.21R.A33Z.07
		TCGA.FG.A711.01A.21R.A33Z.07
		TCGA.HW.8320.01A.11R.2404.07
		TCGA.TQ.A7RV.02A.11R.A36H.07
		TCGA.RY.A847.01A.11R.A36H.07
		TCGA.HT.7879.01A.11R.2403.07
		TCGA.DB.5270.01A.02R.1470.07
		TCGA.HT.A5R7.01A.11R.A28M.07
		TCGA.TM.A84H.01A.11R.A36H.07
		TCGA.P5.A72Z.01A.11R.A32Q.07
		TCGA.DH.A7UV.01A.12R.A34F.07
		TCGA.DU.6393.01A.11R.1708.07
		TCGA.DH.5143.01A.01R.1470.07
		TCGA.TM.A7C4.01A.11R.A32Q.07
		TCGA.QH.A6X4.01A.51R.A32Q.07
		TCGA.TQ.A7RQ.01A.11R.A33Z.07
		TCGA.E1.A7YO.01A.11R.A34F.07
		TCGA.DU.A5TW.01A.11R.A28M.07
		TCGA.QH.A65Z.01A.11R.A29R.07
		TCGA.DB.A4XF.01A.11R.A27Q.07
		TCGA.P5.A72W.01A.11R.A32Q.07
		TCGA.VM.A8CB.01A.11R.A36H.07
		TCGA.DU.6542.01A.11R.1896.07
		TCGA.FG.7643.01A.11R.2090.07
		TCGA.QH.A6X5.01A.12R.A32Q.07
		TCGA.VW.A7QS.01A.12R.A33Z.07
		TCGA.HT.A74J.01A.12R.A32Q.07
		TCGA.FG.8187.01A.11R.2256.07
		TCGA.P5.A5EV.01A.11R.A27Q.07
		TCGA.HT.8113.01A.11R.2404.07
		TCGA.HT.7694.01A.11R.2256.07
		TCGA.R8.A6ML.01A.11R.A32Q.07
		TCGA.DU.7015.01A.11R.2027.07
		TCGA.S9.A6U6.01A.12R.A33Z.07
		TCGA.CS.4938.01B.11R.1896.07
		TCGA.QH.A6X8.01A.12R.A32Q.07
		TCGA.R8.A73M.01A.11R.A32Q.07
		TCGA.RY.A83Z.01A.11R.A36H.07
		TCGA.P5.A730.01A.11R.A32Q.07
		TCGA.DU.6399.01A.12R.1708.07
		TCGA.E1.5322.01A.01R.1470.07
		TCGA.HT.7482.01A.11R.2027.07
		TCGA.P5.A5F1.01A.11R.A28M.07
		TCGA.DB.5280.01A.01R.1470.07
		TCGA.TQ.A7RK.02B.11R.A40A.07
		TCGA.HT.7475.01A.11R.2027.07
		TCGA.FG.8186.01A.11R.2256.07
		TCGA.DU.A7TI.01A.11R.A33Z.07
		TCGA.HT.7877.01A.11R.2403.07
		TCGA.DU.8162.01A.21R.2256.07
		TCGA.TQ.A7RV.01A.21R.A34F.07
		TCGA.P5.A5F0.01A.11R.A28M.07
		TCGA.FG.5962.01B.11R.1896.07
		TCGA.TM.A7CA.01A.21R.A33Z.07
		TCGA.DB.A4XC.01A.11R.A26U.07
		TCGA.E1.A7YS.01A.11R.A34F.07
		TCGA.HT.8114.01A.11R.2404.07
		TCGA.DU.7302.01A.11R.2090.07
		TCGA.HT.8111.01A.11R.2404.07
		TCGA.TQ.A8XE.01A.11R.A36H.07
		TCGA.DB.A64S.01A.11R.A29R.07
		TCGA.TQ.A7RR.01A.21R.A34F.07
		TCGA.DU.6407.02A.12R.A36H.07
		TCGA.TQ.A7RI.01A.11R.A33Z.07
		TCGA.HT.7467.01A.11R.2027.07
		TCGA.QH.A870.01A.11R.A36H.07
		TCGA.HT.7609.01A.11R.2090.07
		TCGA.P5.A77X.01A.11R.A32Q.07
		TCGA.CS.4942.01A.01R.1470.07
		TCGA.E1.5303.01A.01R.1470.07
		TCGA.DU.7300.01A.21R.2090.07
		TCGA.HT.8015.01B.11R.A28M.07
		TCGA.TM.A84L.01A.11R.A36H.07
		TCGA.QH.A6CZ.01A.11R.A32Q.07
		TCGA.HW.8319.01A.11R.2404.07
		TCGA.R8.A6YH.01A.21R.A32Q.07
		TCGA.HT.7689.01A.11R.2256.07
		TCGA.WY.A85B.01A.11R.A36H.07
		TCGA.DH.A7UT.01A.12R.A34F.07
		TCGA.DB.A75M.01A.11R.A32Q.07
		TCGA.IK.7675.01A.11R.2090.07
		TCGA.DB.5275.01A.01R.1470.07
		TCGA.S9.A7QX.01A.11R.A34F.07
		TCGA.S9.A6U8.01A.21R.A33Z.07
		TCGA.HT.7472.01A.11R.2027.07
		TCGA.HT.7474.01A.11R.2027.07
		TCGA.DB.A4XA.01A.11R.A26U.07
		TCGA.S9.A7J0.01A.11R.A34F.07
		TCGA.P5.A77W.01A.11R.A32Q.07
		TCGA.E1.A7YW.01A.11R.A34R.07
		TCGA.HT.7471.01A.11R.2256.07
		TCGA.DU.6401.01A.11R.1708.07
		TCGA.S9.A7R4.01A.12R.A34R.07
		TCGA.DB.A64W.01A.11R.A29R.07
		TCGA.S9.A7R1.01A.12R.A34R.07
		TCGA.HT.7604.01A.11R.2090.07
		TCGA.FG.6691.01A.11R.1896.07
		TCGA.QH.A6X9.01A.12R.A32Q.07
		TCGA.DU.8163.01A.11R.2256.07
		TCGA.DU.A7TG.01A.21R.A34R.07
		TCGA.DU.A5TS.01A.11R.A28M.07
		TCGA.HT.8010.01A.11R.2403.07
		TCGA.FG.A4MY.01A.11R.A26U.07
		TCGA.HT.A619.01A.11R.A29R.07
		TCGA.HW.7491.01A.11R.2027.07
		TCGA.S9.A6TZ.01A.21R.A32Q.07
		TCGA.CS.4944.01A.01R.1470.07
		TCGA.FG.7641.01B.11R.2256.07
		TCGA.TM.A84Q.01A.11R.A36H.07
		TCGA.S9.A7QY.01A.11R.A34F.07
		TCGA.DB.A75O.01A.11R.A32Q.07
		TCGA.P5.A5F2.01A.11R.A28M.07
		TCGA.19.2629.01A.01R.1850.01
		TCGA.FG.6690.01A.11R.1896.07
		TCGA.DU.7309.01A.11R.2090.07
		TCGA.TM.A84M.01A.11R.A36H.07
		TCGA.FG.8188.01A.11R.2256.07
		TCGA.FG.7637.01A.11R.2090.07
		TCGA.RY.A83Y.01A.11R.A36H.07
		TCGA.S9.A6TU.01A.12R.A32Q.07
		TCGA.FG.A4MX.01A.11R.A26U.07
		TCGA.HW.7489.01A.11R.2027.07
		TCGA.TM.A7C5.01A.11R.A32Q.07
		TCGA.P5.A737.01A.11R.A32Q.07
		TCGA.S9.A6TS.01A.12R.A33Z.07
		TCGA.S9.A7IQ.01A.21R.A34F.07
		TCGA.FG.8189.01B.11R.A28M.07
		TCGA.TQ.A7RH.01A.12R.A34F.07
		TCGA.HT.7611.01A.11R.2403.07
		TCGA.HT.8105.01A.11R.2404.07
		TCGA.TQ.A7RW.01A.11R.A33Z.07
		TCGA.DB.A4XG.01A.11R.A27Q.07
		TCGA.FG.8182.01A.11R.2256.07
		TCGA.TQ.A8XE.02A.11R.A36H.07
		TCGA.TM.A84G.01A.11R.A36H.07
		TCGA.DU.6400.01A.12R.1708.07
		TCGA.DB.A64X.01A.11R.A29R.07
		TCGA.QH.A6X3.01A.21R.A32Q.07
		TCGA.DU.6395.01A.13R.1708.07
		TCGA.DB.5277.01A.01R.1470.07
		TCGA.CS.6666.01A.11R.1896.07
		TCGA.HT.8019.01A.21R.2404.07
		TCGA.HT.7884.01B.11R.2403.07
		TCGA.P5.A733.01A.11R.A32Q.07
		TCGA.WY.A85D.01A.11R.A36H.07
		TCGA.VM.A8C8.01A.11R.A36H.07
		TCGA.HT.7676.01A.11R.2403.07
		TCGA.HT.8013.01A.11R.2403.07
		TCGA.TQ.A7RS.01A.12R.A33Z.07
		TCGA.HT.8108.01A.11R.2404.07
		TCGA.QH.A65R.01A.21R.A31N.07
		TCGA.S9.A6WP.01A.12R.A34F.07
		TCGA.HT.7477.01B.11R.A28M.07
		TCGA.TM.A84T.01A.11R.A36H.07
		TCGA.QH.A65S.01A.11R.A29R.07
		TCGA.HT.7692.01A.12R.2256.07
		TCGA.DU.7294.01A.11R.2027.07
		TCGA.DB.5281.01A.01R.1470.07
		TCGA.HT.7485.01A.11R.2027.07
		TCGA.DU.5849.01A.11R.1708.07
		TCGA.DU.5855.01A.11R.1708.07
		TCGA.HW.8322.01A.11R.2404.07
		TCGA.DU.A76R.01A.11R.A32Q.07
		TCGA.E1.A7Z3.01A.11R.A34R.07
		TCGA.DU.A6S8.01A.12R.A32Q.07
		TCGA.HT.7880.01A.11R.2403.07
		TCGA.DU.A6S3.01A.12R.A32Q.07
		TCGA.WY.A859.01A.12R.A36H.07
		TCGA.HW.7486.01A.11R.2027.07
		TCGA.DB.A4XE.01A.11R.A27Q.07
		TCGA.FG.A60J.01A.11R.A28M.07
		TCGA.FG.8185.01A.11R.2256.07
		TCGA.DH.A66D.01A.11R.A31N.07
		TCGA.DU.7008.01A.11R.2027.07
		TCGA.P5.A72X.01A.11R.A32Q.07
		TCGA.FG.5964.01A.11R.1708.07
		TCGA.FG.5965.01B.11R.1896.07
		TCGA.DU.7009.01A.11R.2027.07
		TCGA.W9.A837.01A.11R.A36H.07
		TCGA.HT.7855.01A.11R.2403.07
		TCGA.DB.A64P.01A.11R.A29R.07
		TCGA.DU.7301.01A.11R.2090.07
		TCGA.P5.A5F4.01A.11R.A28M.07
		TCGA.FG.A713.01A.11R.A32Q.07
		TCGA.41.2571.01A.01R.1850.01
		TCGA.DU.5853.01A.11R.1896.07
		TCGA.E1.5319.01A.01R.1896.07
		TCGA.TM.A7CF.01A.11R.A32Q.07
		TCGA.S9.A6WD.01A.12R.A33Z.07
		TCGA.HT.7874.01A.11R.2403.07
		TCGA.S9.A6TX.01A.21R.A32Q.07
		TCGA.DU.6397.01A.11R.1708.07
		TCGA.DU.5871.01A.12R.1708.07
		TCGA.HT.8558.01A.21R.2404.07
		TCGA.S9.A6U9.01A.11R.A32Q.07
		TCGA.DU.A7TC.01A.21R.A34R.07
		TCGA.CS.6668.01A.11R.1896.07
		TCGA.DU.6410.01A.11R.1896.07
		TCGA.HW.A5KJ.01A.12R.A27Q.07
		TCGA.HW.7495.01A.11R.2027.07
		TCGA.DU.7010.01A.11R.2027.07
		TCGA.P5.A735.01A.11R.A32Q.07
		TCGA.HT.7856.01A.11R.2403.07
		TCGA.QH.A86X.01A.11R.A36H.07
		TCGA.DH.A669.02A.11R.A31N.07
		TCGA.HT.8109.01A.11R.2404.07
		TCGA.F6.A8O4.01A.11R.A36H.07
		TCGA.TM.A7CF.02A.11R.A32Q.07
		TCGA.DU.7018.01A.11R.2027.07
		TCGA.CS.6667.01A.12R.2027.07
		TCGA.E1.5307.01A.01R.1896.07
		TCGA.HT.A4DV.01A.11R.A26U.07
		TCGA.DU.A7TA.01A.11R.A33Z.07
		TCGA.E1.A7YY.01A.11R.A34R.07
		TCGA.DU.A6S6.01A.21R.A32Q.07
		TCGA.FG.5965.02B.11R.A29R.07
		TCGA.HW.7490.01A.11R.2027.07
		TCGA.S9.A7R3.01A.11R.A34R.07
		TCGA.DU.7299.01A.21R.2027.07
		TCGA.DH.A66G.01A.21R.A31N.07
		TCGA.QH.A6XA.01A.12R.A32Q.07
		TCGA.CS.5393.01A.01R.1470.07
		TCGA.TQ.A7RK.02A.11R.A36H.07
		TCGA.S9.A6WQ.01A.12R.A34F.07
		TCGA.S9.A7R8.01A.11R.A34R.07
		TCGA.S9.A7IZ.01A.11R.A34F.07
		TCGA.P5.A731.01A.11R.A32Q.07
		TCGA.DU.7306.01A.11R.2090.07
		TCGA.HT.7610.01A.21R.2090.07
		TCGA.FG.6689.01A.11R.1896.07
		TCGA.DU.8168.01A.11R.2256.07
		TCGA.TQ.A7RF.01A.11R.A33Z.07
		TCGA.CS.4943.01A.01R.1470.07
		TCGA.WY.A85E.01A.11R.A36H.07
		TCGA.E1.A7Z4.01A.11R.A34R.07
		TCGA.S9.A7QW.01A.11R.A34F.07
		TCGA.DU.7304.01A.12R.2090.07
		TCGA.S9.A6TY.01A.12R.A32Q.07
		TCGA.DU.A6S2.01A.21R.A32Q.07
		TCGA.TM.A84R.01A.21R.A36H.07
		TCGA.QH.A6CY.01A.11R.A32Q.07
		TCGA.S9.A6WL.01A.21R.A33Z.07
		TCGA.FG.A4MT.02A.11R.A29R.07
		TCGA.RY.A845.01A.11R.A36H.07
		TCGA.S9.A6WH.01A.12R.A33Z.07
		TCGA.HT.A5R9.01A.11R.A28M.07
		TCGA.FG.8191.01A.11R.2256.07
		TCGA.DU.7304.02A.12R.A36H.07
		TCGA.DB.A4X9.01A.11R.A26U.07
		TCGA.DU.5872.01A.11R.1708.07
		TCGA.DU.5874.01A.11R.1708.07
		TCGA.DU.6407.01A.13R.1708.07
		TCGA.S9.A6UB.01A.21R.A33Z.07
		TCGA.FG.A4MT.01A.11R.A26U.07
		TCGA.DU.A7T8.01A.21R.A34R.07
		TCGA.TQ.A7RK.01A.11R.A33Z.07
		TCGA.HT.8012.01A.11R.2403.07
		TCGA.DU.A6S7.01A.21R.A32Q.07
		TCGA.CS.5396.01A.02R.1470.07
		TCGA.HT.7470.01A.12R.2090.07
		TCGA.DH.A7UU.01A.12R.A34F.07
		TCGA.26.1442.01A.01R.1850.01
		TCGA.QH.A6CW.01A.11R.A32Q.07
HIHP	169	TCGA.VM.A8C9.01A.11R.A36H.07
		TCGA.FG.5965.02A.11R.A29R.07
		TCGA.06.0882.01A.01R.1849.01
		TCGA.06.0878.01A.01R.1849.01
		TCGA.E1.A7YJ.01A.11R.A34F.07
		TCGA.32.4213.01A.01R.1850.01
		TCGA.06.0168.01A.01R.1849.01
		TCGA.06.5859.01A.01R.1849.01
		TCGA.HT.7691.01A.11R.2256.07
		TCGA.02.2486.01A.01R.1849.01
		TCGA.DU.5847.01A.11R.1708.07
		TCGA.06.0646.01A.01R.1849.01
		TCGA.32.2638.01A.01R.1850.01
		TCGA.28.5216.01A.01R.1850.01
		TCGA.DU.6396.01A.11R.1708.07
		TCGA.06.0139.01A.01R.1849.01
		TCGA.06.0745.01A.01R.1849.01
		TCGA.14.1823.01A.01R.1849.01
		TCGA.DU.A7TD.01A.12R.A34F.07
		TCGA.32.1982.01A.01R.1850.01
		TCGA.06.5408.01A.01R.1849.01
		TCGA.06.0141.01A.01R.1849.01
		TCGA.27.1830.01A.01R.1850.01
		TCGA.06.0156.01A.03R.1849.01
		TCGA.06.0749.01A.01R.1849.01
		TCGA.HT.7601.01A.11R.2090.07
		TCGA.FG.5963.01A.11R.1708.07
		TCGA.28.1753.01A.01R.1850.01
		TCGA.28.5215.01A.01R.1850.01
		TCGA.14.1034.01A.01R.1849.01
		TCGA.28.1747.01C.01R.1850.01
		TCGA.DU.6406.01A.11R.1708.07
		TCGA.02.0055.01A.01R.1849.01
		TCGA.32.2615.01A.01R.1850.01
		TCGA.41.3915.01A.01R.1850.01
		TCGA.06.0190.02A.01R.2005.01
		TCGA.06.0132.01A.02R.1849.01
		TCGA.HT.A5RA.01A.11R.A28M.07
		TCGA.E1.A7YL.01A.11R.A34F.07
		TCGA.14.0787.01A.01R.1849.01
		TCGA.HT.7690.01A.11R.2256.07
		TCGA.E1.A7YN.01A.11R.A34F.07
		TCGA.DH.A669.01A.12R.A31N.07
		TCGA.06.5411.01A.01R.1849.01
		TCGA.HT.7681.01A.11R.2403.07
		TCGA.41.2572.01A.01R.1850.01
		TCGA.DU.7290.01A.11R.2027.07
		TCGA.28.5218.01A.01R.1850.01
		TCGA.HT.A617.01A.11R.A29R.07
		TCGA.32.2632.01A.01R.1850.01
		TCGA.DU.A76L.01A.11R.A32Q.07
		TCGA.06.0238.01A.02R.1849.01
		TCGA.FG.A710.01A.12R.A33Z.07
		TCGA.DU.7007.01A.11R.2027.07
		TCGA.27.1832.01A.01R.1850.01
		TCGA.HW.A5KM.01A.11R.A27Q.07
		TCGA.06.5856.01A.01R.1849.01
		TCGA.06.0171.02A.11R.2005.01
		TCGA.DU.7013.01A.11R.2027.07
		TCGA.19.1389.02A.21R.2005.01
		TCGA.DU.8158.01A.11R.2256.07
		TCGA.P5.A5EX.01A.12R.A28M.07
		TCGA.06.0178.01A.01R.1849.01
		TCGA.06.0645.01A.01R.1849.01
		TCGA.19.4065.01A.01R.2005.01
		TCGA.06.0130.01A.01R.1849.01
		TCGA.14.0781.01B.01R.1849.01
		TCGA.06.2563.01A.01R.1849.01
		TCGA.S9.A89Z.01A.11R.A36H.07
		TCGA.HT.7854.01A.11R.2256.07
		TCGA.FN.7833.01A.11R.2090.07
		TCGA.28.2499.01A.01R.1850.01
		TCGA.DB.A64V.01A.11R.A29R.07
		TCGA.HT.7857.01A.11R.2403.07
		TCGA.DU.7006.01A.11R.2027.07
		TCGA.DU.6404.02A.21R.A36H.07
		TCGA.27.1831.01A.01R.1850.01
		TCGA.S9.A6TV.01A.12R.A34R.07
		TCGA.HT.8110.01A.11R.2404.07
		TCGA.27.2524.01A.01R.1850.01
		TCGA.06.0211.02A.02R.2005.01
		TCGA.06.0156.01A.02R.1849.01
		TCGA.DU.7012.01A.11R.2027.07
		TCGA.12.3653.01A.01R.1849.01
		TCGA.27.2526.01A.01R.1850.01
		TCGA.14.1402.02A.01R.2005.01
		TCGA.06.5410.01A.01R.1849.01
		TCGA.28.5220.01A.01R.1850.01
		TCGA.DU.5852.01A.11R.1708.07
		TCGA.28.2513.01A.01R.1850.01
		TCGA.12.0619.01A.01R.1849.01
		TCGA.06.2567.01A.01R.1849.01
		TCGA.FG.A70Z.01A.12R.A33Z.07
		TCGA.28.2509.01A.01R.1850.01
		TCGA.06.2564.01A.01R.1849.01
		TCGA.76.4927.01A.01R.1850.01
		TCGA.06.0157.01A.01R.1849.01
		TCGA.TM.A84F.01A.11R.A36H.07
		TCGA.DU.6402.01A.11R.1708.07
		TCGA.12.0616.01A.01R.1849.01
		TCGA.14.0817.01A.01R.1849.01
		TCGA.76.4928.01B.01R.1850.01
		TCGA.HT.7616.01A.11R.2256.07
		TCGA.28.5207.01A.01R.1850.01
		TCGA.27.2519.01A.01R.1850.01
		TCGA.19.4065.02A.11R.2005.01
		TCGA.06.0125.02A.11R.2005.01
		TCGA.19.0957.02A.11R.2005.01
		TCGA.S9.A6U5.01A.12R.A33Z.07
		TCGA.16.0846.01A.01R.1850.01
		TCGA.HT.8563.01A.11R.2404.07
		TCGA.28.5213.01A.01R.1850.01
		TCGA.S9.A6U0.01A.12R.A32Q.07
		TCGA.06.2557.01A.01R.1849.01
		TCGA.14.0789.01A.01R.1849.01
		TCGA.HT.A4DS.01A.11R.A26U.07
		TCGA.06.0190.01A.01R.1849.01
		TCGA.CS.4941.01A.01R.1470.07
		TCGA.06.2570.01A.01R.1849.01
		TCGA.HT.A61C.01A.11R.A29R.07
		TCGA.DH.5142.01A.01R.1470.07
		TCGA.27.1834.01A.01R.1850.01
		TCGA.DU.8165.01A.11R.2256.07
		TCGA.06.0219.01A.01R.1849.01
		TCGA.06.0210.01A.01R.1849.01
		TCGA.S9.A6WG.01A.11R.A33Z.07
		TCGA.E1.A7YQ.01A.11R.A34R.07
		TCGA.DU.A5TR.01A.11R.A28M.07
		TCGA.06.0210.02A.01R.2005.01
		TCGA.HT.A615.01A.11R.A29R.07
		TCGA.28.5208.01A.01R.1850.01
		TCGA.HT.7882.01A.11R.2403.07
		TCGA.26.5139.01A.01R.1850.01
		TCGA.32.1980.01A.01R.1850.01
		TCGA.06.0644.01A.02R.1849.01
		TCGA.06.5418.01A.01R.1849.01
		TCGA.S9.A6UA.01A.12R.A33Z.07
		TCGA.06.0211.01A.01R.1849.01
		TCGA.06.0152.02A.01R.2005.01
		TCGA.19.1787.01B.01R.1850.01
		TCGA.P5.A72U.01A.31R.A32Q.07
		TCGA.S9.A7R2.01A.21R.A34R.07
		TCGA.FG.7634.01A.11R.2090.07
		TCGA.26.5136.01B.01R.1850.01
		TCGA.12.5295.01A.01R.1849.01
		TCGA.FG.A6J3.01A.11R.A31N.07
		TCGA.32.2616.01A.01R.1850.01
		TCGA.06.0686.01A.01R.1849.01
		TCGA.06.0649.01B.01R.1849.01
		TCGA.14.2554.01A.01R.1850.01
		TCGA.14.0736.02A.01R.2005.01
		TCGA.16.1045.01B.01R.1850.01
		TCGA.06.0138.01A.02R.1849.01
		TCGA.FG.6688.01A.11R.1896.07
		TCGA.06.5412.01A.01R.1849.01
		TCGA.06.0184.01A.01R.1849.01
		TCGA.41.4097.01A.01R.1850.01
		TCGA.VM.A8CA.01A.11R.A36H.07
		TCGA.14.1829.01A.01R.1850.01
		TCGA.HT.7860.01A.11R.2403.07
		TCGA.DU.8161.01A.11R.2256.07
		TCGA.32.5222.01A.01R.1850.01
		TCGA.DU.6392.01A.11R.1708.07
		TCGA.06.0750.01A.01R.1849.01
		TCGA.06.5413.01A.01R.1849.01
		TCGA.P5.A5EU.01A.11R.A27Q.07
		TCGA.CS.6188.01A.11R.1896.07
		TCGA.02.2483.01A.01R.1849.01
		TCGA.DU.5872.02A.21R.A36H.07
HILP	11	TCGA.HW.7493.01A.11R.2027.07
		TCGA.HT.7687.01A.11R.2256.07
		TCGA.S9.A6WN.01A.12R.A33Z.07
		TCGA.HT.7478.01A.11R.2027.07
		TCGA.DB.5279.01A.03R.2347.07
		TCGA.HT.7858.01A.11R.2403.07
		TCGA.P5.A5EZ.01A.11R.A27Q.07
		TCGA.DU.A5TY.01A.11R.A28M.07
		TCGA.HT.8018.01A.11R.2404.07
		TCGA.CS.6290.01A.11R.1708.07
		TCGA.DB.A64L.01A.11R.A29R.07
High immunity	1	TCGA.02.2485.01A.01R+A518:A539.1849.01
High pyroptosis	1	TCGA.02.2485.01A.01R.1849.01

## Sheet: Sheet8
Table S8 Constructing PIPM
id	Survival_time	Vital_status	riskScore	risk
TCGA-12-0618-01A-01R-1849-01	1.08481	1	0.327257	highrisk
TCGA-02-2485-01A-01R-1849-01	1.29015	0	0.818867	highrisk
TCGA-15-0742-01A-01R-1850-01	1.15052	1	1.33792	highrisk
TCGA-06-0210-01A-01R-1849-01	0.619363	1	0.704797	highrisk
TCGA-28-5204-01A-01R-1850-01	1.24634	1	1.55015	highrisk
TCGA-06-0168-01A-01R-1849-01	1.6406	1	1.16873	highrisk
TCGA-28-2514-01A-02R-1850-01	0.441399	0	0.655562	highrisk
TCGA-06-0221-02A-11R-2005-01	1.65429	1	0.483113	highrisk
TCGA-14-1829-01A-01R-1850-01	0.600197	0	1.13207	highrisk
TCGA-06-0152-02A-01R-2005-01	1.03005	1	1.10718	highrisk
TCGA-06-0187-01A-01R-1849-01	2.27032	1	1.12293	highrisk
TCGA-06-0744-01A-01R-1849-01	1.63239	0	0.548673	highrisk
TCGA-26-5139-01A-01R-1850-01	0.134753	0	0.521811	highrisk
TCGA-06-0125-01A-01R-1849-01	3.96782	1	1.01682	highrisk
TCGA-06-0190-02A-01R-2005-01	0.87125	1	3.50111	highrisk
TCGA-12-0616-01A-01R-1849-01	1.22992	1	0.935958	highrisk
TCGA-76-4928-01B-01R-1850-01	0.260697	1	1.08716	highrisk
TCGA-06-0156-01A-03R-1849-01	0.490681	1	1.44639	highrisk
TCGA-06-0686-01A-01R-1849-01	0.786375	0	1.02863	highrisk
TCGA-06-0750-01A-01R-1849-01	0.0799948	1	1.28543	highrisk
TCGA-28-1747-01C-01R-1850-01	0.214152	1	0.864602	highrisk
TCGA-41-5651-01A-01R-1850-01	0.964339	0	0.351263	highrisk
TCGA-19-2629-01A-01R-1850-01	2.02117	1	1.36462	highrisk
TCGA-32-4213-01A-01R-1850-01	0.980767	0	1.09756	highrisk
TCGA-06-0157-01A-01R-1849-01	0.26891	1	0.501944	highrisk
TCGA-76-4925-01A-01R-1850-01	0.403068	1	0.663645	highrisk
TCGA-06-2565-01A-01R-1849-01	0.57008	0	0.576714	highrisk
TCGA-06-0158-01A-01R-1849-01	0.904105	1	0.622923	highrisk
TCGA-06-5413-01A-01R-1849-01	0.737093	0	1.84796	highrisk
TCGA-76-4926-01B-01R-1850-01	0.381165	1	0.639971	highrisk
TCGA-06-5417-01A-01R-1849-01	0.427709	0	0.71552	highrisk
TCGA-06-2562-01A-01R-1849-01	0.238793	0	2.63434	highrisk
TCGA-41-3915-01A-01R-1850-01	0.507108	0	1.96219	highrisk
TCGA-06-0130-01A-01R-1849-01	1.08207	1	1.81484	highrisk
TCGA-06-0745-01A-01R-1849-01	0.657693	1	1.14258	highrisk
TCGA-19-5960-01A-11R-1850-01	0.455088	0	1.33581	highrisk
TCGA-06-0645-01A-01R-1849-01	0.482467	1	1.44683	highrisk
TCGA-06-5858-01A-01R-1849-01	0.515322	0	0.429483	highrisk
TCGA-27-2521-01A-01R-1850-01	0.868512	0	0.65111	highrisk
TCGA-19-1787-01B-01R-1850-01	1.05743	1	0.993555	highrisk
TCGA-06-0178-01A-01R-1849-01	4.49898	0	0.89547	highrisk
TCGA-12-3652-01A-01R-1849-01	2.91099	1	0.988789	highrisk
TCGA-28-5220-01A-01R-1850-01	0.876726	0	0.420062	highrisk
TCGA-08-0386-01A-01R-1849-01	1.50371	1	0.776895	highrisk
TCGA-06-5414-01A-01R-1849-01	0.750782	0	0.924973	highrisk
TCGA-28-5215-01A-01R-1850-01	0.920533	1	0.982711	highrisk
TCGA-06-2557-01A-01R-1849-01	0.0936843	1	0.929643	highrisk
TCGA-19-4065-02A-11R-2005-01	0.589246	0	1.42701	highrisk
TCGA-26-5132-01A-01R-1850-01	0.786375	0	1.07516	highrisk
TCGA-19-1389-02A-21R-2005-01	0.389378	1	2.79842	highrisk
TCGA-32-1982-01A-01R-1850-01	0.392116	1	0.886868	highrisk
TCGA-19-2624-01A-01R-1850-01	0.0170229	1	0.961572	highrisk
TCGA-06-2570-01A-01R-1849-01	0.783637	0	0.668642	highrisk
TCGA-32-2634-01A-01R-1850-01	0.742569	0	1.07894	highrisk
TCGA-12-3650-01A-01R-1849-01	0.915057	1	1.35405	highrisk
TCGA-06-0219-01A-01R-1849-01	0.0635673	1	1.01326	highrisk
TCGA-06-0141-01A-01R-1849-01	0.860299	1	1.11421	highrisk
TCGA-02-2486-01A-01R-1849-01	1.35312	0	1.44026	highrisk
TCGA-28-5209-01A-01R-1850-01	0.214152	0	1.30205	highrisk
TCGA-06-0156-01A-02R-1849-01	0.490681	1	1.46043	highrisk
TCGA-12-5295-01A-01R-1849-01	1.24634	1	0.676828	highrisk
TCGA-06-0649-01B-01R-1849-01	0.178559	1	2.06065	highrisk
TCGA-28-2513-01A-01R-1850-01	0.611149	0	1.91684	highrisk
TCGA-06-0644-01A-02R-1849-01	1.03005	0	1.1182	highrisk
TCGA-32-2615-01A-01R-1850-01	1.33122	1	1.07519	highrisk
TCGA-41-2571-01A-01R-1850-01	0.074519	1	0.778399	highrisk
TCGA-06-2559-01A-01R-1849-01	0.41402	1	1.34394	highrisk
TCGA-06-5410-01A-01R-1849-01	0.299027	1	1.02056	highrisk
TCGA-06-5412-01A-01R-1849-01	0.381165	1	1.02319	highrisk
TCGA-27-1835-01A-01R-1850-01	1.7775	1	1.16922	highrisk
TCGA-76-4932-01A-01R-1850-01	3.9952	1	0.863533	highrisk
TCGA-28-2499-01A-01R-1850-01	1.21349	0	1.57347	highrisk
TCGA-19-2625-01A-01R-1850-01	0.342834	1	1.04871	highrisk
TCGA-19-4065-01A-01R-2005-01	0.589246	0	1.49794	highrisk
TCGA-06-5418-01A-01R-1849-01	0.23058	1	1.16016	highrisk
TCGA-12-0821-01A-01R-1849-01	0.887678	1	1.21838	highrisk
TCGA-06-0211-02A-02R-2005-01	0.98898	1	1.11401	highrisk
TCGA-06-2558-01A-01R-1849-01	1.04374	1	1.40768	highrisk
TCGA-06-0190-01A-01R-1849-01	0.87125	1	1.98101	highrisk
TCGA-06-0211-01A-01R-1849-01	0.98898	1	1.03386	highrisk
TCGA-28-5208-01A-01R-1850-01	1.3011	0	0.570703	highrisk
TCGA-26-5134-01A-01R-1850-01	0.460564	0	0.413613	highrisk
TCGA-14-1823-01A-01R-1849-01	1.49002	1	1.10366	highrisk
TCGA-26-5135-01A-01R-1850-01	0.742569	1	1.58273	highrisk
TCGA-14-1402-02A-01R-2005-01	2.67279	1	1.04946	highrisk
TCGA-06-2563-01A-01R-1849-01	0.712452	0	0.899055	highrisk
TCGA-41-2572-01A-01R-1850-01	1.11492	1	1.20841	highrisk
TCGA-27-2526-01A-01R-1850-01	0.241531	1	0.877389	highrisk
TCGA-06-0138-01A-02R-1849-01	2.02117	1	1.19406	highrisk
TCGA-06-0238-01A-02R-1849-01	1.11219	1	0.918005	highrisk
TCGA-06-1804-01A-01R-1849-01	1.13683	1	0.833772	highrisk
TCGA-26-5136-01B-01R-1850-01	0.104636	0	1.0233	highrisk
TCGA-06-5408-01A-01R-1849-01	0.980767	1	1.9427	highrisk
TCGA-19-2620-01A-01R-1850-01	0.408544	1	0.194112	lowrisk
TCGA-16-0846-01A-01R-1850-01	0.329144	1	1.79577	highrisk
TCGA-06-0184-01A-01R-1849-01	3.36548	0	1.03594	highrisk
TCGA-12-3653-01A-01R-1849-01	1.21349	1	1.82016	highrisk
TCGA-27-2519-01A-01R-1850-01	0.868512	0	2.39787	highrisk
TCGA-06-0743-01A-01R-1849-01	1.86237	0	0.896606	highrisk
TCGA-06-0882-01A-01R-1849-01	0.455088	0	0.512775	highrisk
TCGA-28-2509-01A-01R-1850-01	0.40033	0	1.29544	highrisk
TCGA-06-0132-01A-02R-1849-01	2.11426	1	2.19425	highrisk
TCGA-28-5207-01A-01R-1850-01	0.942436	1	1.08955	highrisk
TCGA-06-0211-01B-01R-1849-01	0.98898	1	0.896618	highrisk
TCGA-19-0957-02A-11R-2005-01	1.82678	1	0.437583	highrisk
TCGA-26-5133-01A-01R-1850-01	1.24087	0	0.706009	highrisk
TCGA-12-5299-01A-02R-1849-01	0.271648	1	1.39371	highrisk
TCGA-06-0129-01A-01R-1849-01	2.80695	1	1.05932	highrisk
TCGA-12-1597-01B-01R-1849-01	1.85142	1	0.978626	highrisk
TCGA-14-1825-01A-01R-1850-01	0.638528	1	0.387144	highrisk
TCGA-06-5856-01A-01R-1849-01	0.315455	1	1.29183	highrisk
TCGA-14-0790-01B-01R-1849-01	1.15052	1	0.606327	highrisk
TCGA-14-0781-01B-01R-1849-01	0.0827327	1	2.76591	highrisk
TCGA-27-1832-01A-01R-1850-01	0.824706	1	0.822253	highrisk
TCGA-15-1444-01A-02R-1850-01	4.2115	1	0.273607	highrisk
TCGA-27-2523-01A-01R-1850-01	1.34217	1	0.775581	highrisk
TCGA-27-1837-01A-01R-1850-01	1.17242	1	1.67832	highrisk
TCGA-32-2632-01A-01R-1850-01	0.739831	1	0.803253	highrisk
TCGA-32-5222-01A-01R-1850-01	0.455088	0	1.26107	highrisk
TCGA-32-2638-01A-01R-1850-01	0.616625	0	0.828352	highrisk
TCGA-06-0171-02A-11R-2005-01	1.09576	1	2.20827	highrisk
TCGA-27-1830-01A-01R-1850-01	0.424971	1	1.59979	highrisk
TCGA-06-0125-02A-11R-2005-01	3.96782	1	0.963066	highrisk
TCGA-14-0736-02A-01R-2005-01	1.26277	1	1.07184	highrisk
TCGA-14-1034-01A-01R-1849-01	1.33122	1	0.830638	highrisk
TCGA-14-2554-01A-01R-1850-01	1.4599	1	0.534397	highrisk
TCGA-06-0747-01A-01R-1849-01	0.227842	1	0.73974	highrisk
TCGA-41-4097-01A-01R-1850-01	0.0197608	1	1.13739	highrisk
TCGA-14-0787-01A-01R-1849-01	0.189511	1	1.52076	highrisk
TCGA-06-0646-01A-01R-1849-01	0.482467	1	1.78885	highrisk
TCGA-14-0817-01A-01R-1849-01	0.45235	1	1.26903	highrisk
TCGA-06-0139-01A-01R-1849-01	0.994456	1	1.65833	highrisk
TCGA-28-5216-01A-01R-1850-01	1.13957	0	0.708486	highrisk
TCGA-19-1390-01A-01R-1850-01	2.117	1	0.512633	highrisk
TCGA-32-2616-01A-01R-1850-01	0.616625	1	1.40582	highrisk
TCGA-12-0619-01A-01R-1849-01	2.91099	1	1.04487	highrisk
TCGA-76-4929-01A-01R-1850-01	0.307241	1	2.98388	highrisk
TCGA-14-1034-02B-01R-2005-01	1.33122	1	1.97582	highrisk
TCGA-06-0878-01A-01R-1849-01	0.600197	0	0.86258	highrisk
TCGA-26-1442-01A-01R-1850-01	2.61256	0	0.0936293	lowrisk
TCGA-02-2483-01A-01R-1849-01	1.2792	0	0.746904	highrisk
TCGA-27-1834-01A-01R-1850-01	3.37917	1	1.49973	highrisk
TCGA-14-0789-01A-01R-1849-01	0.939698	1	0.738201	highrisk
TCGA-06-5859-01A-01R-1849-01	0.383903	0	1.66065	highrisk
TCGA-06-5416-01A-01R-1849-01	0.561867	0	1.16536	highrisk
TCGA-32-1980-01A-01R-1850-01	0.101898	1	1.68013	highrisk
TCGA-28-1753-01A-01R-1850-01	0.104636	0	0.828948	highrisk
TCGA-19-2619-01A-01R-1850-01	0.808278	0	0.829633	highrisk
TCGA-06-2564-01A-01R-1849-01	0.498895	0	0.857266	highrisk
TCGA-32-1970-01A-01R-1850-01	1.28467	1	0.957793	highrisk
TCGA-06-2561-01A-02R-1849-01	0.775423	0	1.07795	highrisk
TCGA-16-1045-01B-01R-1850-01	2.42091	1	1.92902	highrisk
TCGA-06-0210-02A-01R-2005-01	0.619363	1	1.21302	highrisk
TCGA-28-5218-01A-01R-1850-01	0.433185	1	0.785088	highrisk
TCGA-76-4931-01A-01R-1850-01	0.76721	1	1.02716	highrisk
TCGA-27-2524-01A-01R-1850-01	0.63579	1	1.18645	highrisk
TCGA-76-4927-01A-01R-1850-01	1.46811	1	0.908803	highrisk
TCGA-02-0047-01A-01R-1849-01	1.22992	1	0.790917	highrisk
TCGA-27-2528-01A-01R-1850-01	1.31753	1	0.848011	highrisk
TCGA-06-5411-01A-01R-1849-01	0.698762	1	1.36281	highrisk
TCGA-27-1831-01A-01R-1850-01	1.38598	1	1.17678	highrisk
TCGA-06-0174-01A-01R-1849-01	0.271648	1	1.12516	highrisk
TCGA-28-5213-01A-01R-1850-01	0.81923	0	1.66247	highrisk
TCGA-02-0055-01A-01R-1849-01	0.211414	1	2.05294	highrisk
TCGA-14-0871-01A-01R-1849-01	2.41269	1	1.49348	highrisk
TCGA-06-2569-01A-01R-1849-01	0.0389261	0	1.05598	highrisk
TCGA-06-0749-01A-01R-1849-01	0.227842	1	1.23567	highrisk
TCGA-06-2567-01A-01R-1849-01	0.367475	1	1.03328	highrisk
TCGA-CS-5396-01A-02R-1470-07	0.83292	0	0.0360259	lowrisk
TCGA-DU-8158-01A-11R-2256-07	0.427709	1	0.8449	highrisk
TCGA-S9-A89V-01A-11R-A36H-07	1.5612	0	0.0981221	lowrisk
TCGA-DU-6404-01A-11R-1708-07	11.1411	1	0.147443	lowrisk
TCGA-S9-A7QZ-01A-12R-A34R-07	1.08755	0	0.0699699	lowrisk
TCGA-DU-8162-01A-21R-2256-07	1.21896	1	0.288582	highrisk
TCGA-QH-A65X-01A-11R-A32Q-07	0.652218	0	0.00230731	lowrisk
TCGA-DH-5143-01A-01R-1470-07	1.20254	0	0.0365016	lowrisk
TCGA-CS-4944-01A-01R-1470-07	0.887678	0	0.0736879	lowrisk
TCGA-QH-A6X4-01A-51R-A32Q-07	0.529012	0	0.191962	lowrisk
TCGA-DU-7013-01A-11R-2027-07	0.739831	1	0.796514	highrisk
TCGA-S9-A7R8-01A-11R-A34R-07	2.63446	1	0.0885721	lowrisk
TCGA-HT-7604-01A-11R-2090-07	8.99189	0	0.00827459	lowrisk
TCGA-HT-8013-01A-11R-2403-07	5.29571	1	0.14844	lowrisk
TCGA-DU-6400-01A-12R-1708-07	0.104636	1	0.216007	highrisk
TCGA-P5-A72W-01A-11R-A32Q-07	0.0279745	0	0.00489574	lowrisk
TCGA-VM-A8CD-01A-11R-A36H-07	0.660431	1	1.5033	highrisk
TCGA-DU-6407-02A-12R-A36H-07	7.87482	1	0.680404	highrisk
TCGA-S9-A7R3-01A-11R-A34R-07	7.25605	0	0.085864	lowrisk
TCGA-DU-A7TC-01A-21R-A34R-07	1.96094	0	0.321939	highrisk
TCGA-DB-5279-01A-03R-2347-07	3.71046	0	0.0300191	lowrisk
TCGA-FG-A4MT-02A-11R-A29R-07	3.19026	0	0.301534	highrisk
TCGA-DU-A7TD-01A-12R-A34F-07	0.627576	1	1.09983	highrisk
TCGA-TM-A84M-01A-11R-A36H-07	1.37776	0	0.132341	lowrisk
TCGA-HT-7693-01A-11R-2256-07	1.46264	0	0.0432963	lowrisk
TCGA-HT-7476-01A-11R-2027-07	0.548177	0	0.489352	highrisk
TCGA-P5-A72X-01A-11R-A32Q-07	0.0252366	0	0.00376795	lowrisk
TCGA-HT-7485-01A-11R-2027-07	0.337358	0	0.0172339	lowrisk
TCGA-P5-A5EW-01A-11R-A27Q-07	0.561867	0	0.0477895	lowrisk
TCGA-FG-A60K-01A-11R-A29R-07	0.556391	0	0.100249	lowrisk
TCGA-HT-8015-01B-11R-A28M-07	0.0115471	0	1.47121	highrisk
TCGA-FG-A60J-01A-11R-A28M-07	0.589246	0	0.0183461	lowrisk
TCGA-HT-8105-01A-11R-2404-07	0.523536	0	0.0206433	lowrisk
TCGA-TM-A7CA-01A-21R-A33Z-07	1.88428	0	0.084966	lowrisk
TCGA-HW-7490-01A-11R-2027-07	1.60501	0	0.0249333	lowrisk
TCGA-HT-7611-01A-11R-2403-07	4.80015	0	0.0419654	lowrisk
TCGA-HT-7467-01A-11R-2027-07	0.0115471	0	0.0694902	lowrisk
TCGA-VM-A8CB-01A-11R-A36H-07	0.0115471	0	0.140426	lowrisk
TCGA-HT-A615-01A-11R-A29R-07	1.08755	0	0.0363688	lowrisk
TCGA-P5-A730-01A-11R-A32Q-07	0.0197608	0	0.0111467	lowrisk
TCGA-QH-A6X8-01A-12R-A32Q-07	0.397592	0	0.116206	lowrisk
TCGA-S9-A6WD-01A-12R-A33Z-07	5.19715	0	0.031793	lowrisk
TCGA-S9-A7IQ-01A-21R-A34F-07	1.19159	0	0.0372268	lowrisk
TCGA-S9-A6TY-01A-12R-A32Q-07	1.87606	0	0.0700323	lowrisk
TCGA-HT-7602-01A-21R-2090-07	2.48935	0	0.031802	lowrisk
TCGA-HT-A61C-01A-11R-A29R-07	0.285338	0	1.42654	highrisk
TCGA-FG-8186-01A-11R-2256-07	1.33669	0	0.113411	lowrisk
TCGA-FG-5963-02A-12R-A29R-07	2.12521	1	0.750592	highrisk
TCGA-E1-A7YW-01A-11R-A34R-07	3.06979	1	0.0120478	lowrisk
TCGA-DB-A64W-01A-11R-A29R-07	1.13957	0	0.458492	highrisk
TCGA-HT-7691-01A-11R-2256-07	0.0115471	0	0.104771	lowrisk
TCGA-F6-A8O3-01A-11R-A36H-07	0.0224987	0	0.0647338	lowrisk
TCGA-S9-A6WQ-01A-12R-A34F-07	0.285338	0	0.0276558	lowrisk
TCGA-S9-A6U6-01A-12R-A33Z-07	0.824706	0	0.00706958	lowrisk
TCGA-HW-8320-01A-11R-2404-07	1.80214	0	0.0286923	lowrisk
TCGA-DU-7304-02A-12R-A36H-07	1.94451	1	1.58738	highrisk
TCGA-E1-5311-01A-01R-1470-07	11.185	1	0.0558283	lowrisk
TCGA-VM-A8CE-01A-11R-A36H-07	2.23473	0	0.168262	lowrisk
TCGA-HT-7474-01A-11R-2027-07	0.315455	0	0.0720639	lowrisk
TCGA-QH-A65Z-01A-11R-A29R-07	0.345572	0	0.134283	lowrisk
TCGA-DB-5277-01A-01R-1470-07	4.23888	1	0.886025	highrisk
TCGA-TM-A84C-01A-11R-A36H-07	1.26003	0	0.54587	highrisk
TCGA-CS-6670-01A-11R-1896-07	0.553653	0	0.0930303	lowrisk
TCGA-S9-A7J1-01A-21R-A34R-07	0.685073	0	0.10644	lowrisk
TCGA-HT-7687-01A-11R-2256-07	0.0115471	0	0.0213778	lowrisk
TCGA-FG-A6J1-01A-11R-A31N-07	0.342834	0	0.457873	highrisk
TCGA-FG-A711-01A-21R-A33Z-07	3.64201	0	0.115908	lowrisk
TCGA-QH-A6CY-01A-11R-A32Q-07	0.186773	0	0.131395	lowrisk
TCGA-FG-A710-01A-12R-A33Z-07	1.91439	0	0.151919	lowrisk
TCGA-S9-A7R2-01A-21R-A34R-07	0.868512	1	0.455009	highrisk
TCGA-HT-A618-01A-11R-A29R-07	0.446874	0	0.335361	highrisk
TCGA-DB-A64O-01A-11R-A29R-07	1.57215	0	0.406436	highrisk
TCGA-FG-8188-01A-11R-2256-07	1.24908	0	0.0492435	lowrisk
TCGA-P5-A5F6-01A-11R-A28M-07	0.110112	0	1.19794	highrisk
TCGA-S9-A7R7-01A-11R-A34R-07	6.98226	0	0.699721	highrisk
TCGA-HW-8322-01A-11R-2404-07	1.48728	0	0.0740737	lowrisk
TCGA-HT-7692-01A-12R-2256-07	0.249745	0	0.00138171	lowrisk
TCGA-HT-7858-01A-11R-2403-07	4.21971	0	0.0473933	lowrisk
TCGA-HW-7489-01A-11R-2027-07	0.696024	0	0.0751105	lowrisk
TCGA-HT-A614-01A-11R-A29R-07	0.227842	0	0.229879	highrisk
TCGA-DU-A5TY-01A-11R-A28M-07	1.0191	0	0.398528	highrisk
TCGA-DU-5852-01A-11R-1708-07	0.564605	1	0.553793	highrisk
TCGA-DB-A64L-01A-11R-A29R-07	0.920533	0	0.375467	highrisk
TCGA-CS-4942-01A-01R-1470-07	3.65844	1	0.107912	lowrisk
TCGA-HT-7680-01A-11R-2256-07	0.0663052	0	0.0586622	lowrisk
TCGA-S9-A6UB-01A-21R-A33Z-07	8.64417	0	0.0957062	lowrisk
TCGA-HT-8108-01A-11R-2404-07	0.211414	0	0.212166	highrisk
TCGA-DU-6404-02A-21R-A36H-07	11.1411	1	0.0943346	lowrisk
TCGA-DB-A4XD-01A-11R-A27Q-07	2.25389	0	0.0844368	lowrisk
TCGA-HT-7884-01B-11R-2403-07	0.942436	0	0.140466	lowrisk
TCGA-FG-6688-01A-11R-1896-07	1.56668	0	0.745889	highrisk
TCGA-S9-A6WI-01A-21R-A33Z-07	5.8871	0	0.0838897	lowrisk
TCGA-HT-7688-01A-11R-2256-07	2.64268	0	0.0401653	lowrisk
TCGA-S9-A6TV-01A-12R-A34R-07	1.56668	0	1.10738	highrisk
TCGA-HT-7616-01A-11R-2256-07	0.0224987	1	0.608467	highrisk
TCGA-P5-A5F4-01A-11R-A28M-07	0.0663052	0	0.228463	highrisk
TCGA-QH-A6X5-01A-12R-A32Q-07	0.329144	0	0.112593	lowrisk
TCGA-QH-A6CS-01A-11R-A31N-07	0.351048	0	0.309838	highrisk
TCGA-FG-7643-01A-11R-2090-07	1.6762	0	0.156534	lowrisk
TCGA-CS-4938-01B-11R-1896-07	0.394854	0	0.00355286	lowrisk
TCGA-HT-7695-01A-11R-2256-07	1.21349	0	0.028879	lowrisk
TCGA-HT-A61A-01A-11R-A29R-07	0.534488	0	0.756872	highrisk
TCGA-TM-A84T-01A-11R-A36H-07	1.00267	0	0.0640561	lowrisk
TCGA-DU-6402-01A-11R-1708-07	0.589246	1	0.923483	highrisk
TCGA-FG-A87N-01A-11R-A36H-07	0.622101	0	0.506553	highrisk
TCGA-DU-A5TS-01A-11R-A28M-07	1.26277	0	0.159469	lowrisk
TCGA-HT-7676-01A-11R-2403-07	0.0170229	0	0.0429166	lowrisk
TCGA-DB-A75P-01A-11R-A32Q-07	0.320931	0	0.458439	highrisk
TCGA-HT-A4DV-01A-11R-A26U-07	0.876726	0	0.207939	highrisk
TCGA-FG-A70Y-01A-12R-A34R-07	2.37984	0	0.00280303	lowrisk
TCGA-QH-A6CU-01A-11R-A31N-07	0.000595425	0	0.0811611	lowrisk
TCGA-QH-A6CV-01A-11R-A31N-07	0.249745	0	2.065	highrisk
TCGA-S9-A6TS-01A-12R-A33Z-07	5.18072	1	0.258731	highrisk
TCGA-HT-7473-01A-11R-2027-07	1.3805	0	0.0531271	lowrisk
TCGA-DU-8163-01A-11R-2256-07	1.72548	0	0.0793225	lowrisk
TCGA-DU-8167-01A-11R-2256-07	1.29289	0	0.171362	lowrisk
TCGA-HT-8010-01A-11R-2403-07	0.140229	0	0.0349298	lowrisk
TCGA-HT-7480-01A-11R-2090-07	6.26493	0	0.11946	lowrisk
TCGA-E1-A7YO-01A-11R-A34F-07	6.25124	1	0.0873911	lowrisk
TCGA-HT-8564-01A-11R-2404-07	1.31205	0	0.220361	highrisk
TCGA-DU-7010-01A-11R-2027-07	1.25182	1	0.344864	highrisk
TCGA-DB-A4XC-01A-11R-A26U-07	2.30318	0	0.0818659	lowrisk
TCGA-HT-7874-01A-11R-2403-07	3.09717	0	0.0193301	lowrisk
TCGA-P5-A5EU-01A-11R-A27Q-07	0.00333333	0	2.25097	highrisk
TCGA-S9-A6WL-01A-21R-A33Z-07	0.909581	0	0.0857957	lowrisk
TCGA-DU-7302-01A-11R-2090-07	5.02466	0	0.038454	lowrisk
TCGA-HT-8558-01A-21R-2404-07	0.145705	0	0.0263524	lowrisk
TCGA-HT-7605-01A-11R-2090-07	0.383903	0	0.0562529	lowrisk
TCGA-HT-8018-01A-11R-2404-07	1.79393	0	0.339622	highrisk
TCGA-DB-A4XH-01A-11R-A27Q-07	1.05195	0	0.0560653	lowrisk
TCGA-DB-A4XB-01A-11R-A26U-07	1.0629	0	0.134172	lowrisk
TCGA-DU-6408-01A-11R-1708-07	9.50388	1	0.172694	lowrisk
TCGA-S9-A6WG-01A-11R-A33Z-07	5.87888	0	0.134086	lowrisk
TCGA-HT-7686-01A-11R-2256-07	3.56261	0	0.257759	highrisk
TCGA-HT-8011-01A-11R-2403-07	1.35586	0	0.70242	highrisk
TCGA-CS-5393-01A-01R-1470-07	3.34906	0	0.0639241	lowrisk
TCGA-DU-5872-02A-21R-A36H-07	1.4599	0	0.460781	highrisk
TCGA-CS-6666-01A-11R-1896-07	0.709714	0	0.187477	lowrisk
TCGA-DU-A5TU-01A-11R-A28M-07	0.307241	0	0.714185	highrisk
TCGA-CS-6290-01A-11R-1708-07	1.49823	0	0.0720471	lowrisk
TCGA-HW-8321-01A-11R-2404-07	1.63513	0	0.0357928	lowrisk
TCGA-DU-A6S7-01A-21R-A32Q-07	0.605673	0	0.292571	highrisk
TCGA-HT-7882-01A-11R-2403-07	0.312717	1	2.04264	highrisk
TCGA-S9-A7QW-01A-11R-A34F-07	0.301765	0	0.393464	highrisk
TCGA-DU-6542-01A-11R-1896-07	0.646742	0	0.0781936	lowrisk
TCGA-HW-8319-01A-11R-2404-07	1.81035	0	0.0974668	lowrisk
TCGA-IK-7675-01A-11R-2090-07	1.58584	1	0.226285	highrisk
TCGA-DU-7304-01A-12R-2090-07	1.94451	1	0.0521506	lowrisk
TCGA-DB-A4XE-01A-11R-A27Q-07	1.57215	0	0.128643	lowrisk
TCGA-DB-5280-01A-01R-1470-07	3.04789	0	0.0474552	lowrisk
TCGA-FG-8187-01A-11R-2256-07	1.6762	0	0.0356089	lowrisk
TCGA-DU-A7TJ-01A-11R-A34R-07	0.0498778	0	0.357974	highrisk
TCGA-DB-5278-01A-01R-1470-07	4.18138	0	0.114903	lowrisk
TCGA-HT-7470-01A-12R-2090-07	0.737093	0	0.221427	highrisk
TCGA-S9-A6U8-01A-21R-A33Z-07	7.88303	0	0.102356	lowrisk
TCGA-FG-6690-01A-11R-1896-07	2.08414	0	0.0517764	lowrisk
TCGA-DH-A7US-01A-11R-A33Z-07	0.854823	0	0.153755	lowrisk
TCGA-F6-A8O4-01A-11R-A36H-07	0.0197608	0	0.0100548	lowrisk
TCGA-HT-7689-01A-11R-2256-07	1.24908	0	0.073565	lowrisk
TCGA-HT-8111-01A-11R-2404-07	0.0224987	0	0.111106	lowrisk
TCGA-E1-5319-01A-01R-1896-07	7.96243	1	0.0390538	lowrisk
TCGA-HT-7875-01A-11R-2403-07	0.0307124	0	0.0621868	lowrisk
TCGA-VM-A8C9-01A-11R-A36H-07	2.50852	0	0.455567	highrisk
TCGA-HT-A616-01A-11R-A29R-07	0.153918	0	0.309027	highrisk
TCGA-S9-A7R1-01A-12R-A34R-07	13.6929	0	0.0777694	lowrisk
TCGA-CS-4941-01A-01R-1470-07	0.644004	1	0.79063	highrisk
TCGA-DU-5870-01A-11R-1708-07	15.1878	0	0.0620106	lowrisk
TCGA-FG-7637-01A-11R-2090-07	3.34084	0	0.0548392	lowrisk
TCGA-CS-6668-01A-11R-1896-07	0.671383	0	0.0129252	lowrisk
TCGA-S9-A6U5-01A-12R-A33Z-07	1.67346	0	0.147658	lowrisk
TCGA-DH-A66G-01A-21R-A31N-07	0.323669	0	0.326282	highrisk
TCGA-S9-A6UA-01A-12R-A33Z-07	0.490681	1	1.81328	highrisk
TCGA-P5-A5EV-01A-11R-A27Q-07	0.0224987	0	0.15954	lowrisk
TCGA-FG-5963-01A-11R-1708-07	2.12521	1	0.490051	highrisk
TCGA-DB-5273-01A-01R-1470-07	6.82894	0	0.0923369	lowrisk
TCGA-FG-5964-01A-11R-1708-07	2.86445	0	0.335987	highrisk
TCGA-HT-7681-01A-11R-2403-07	3.72415	0	0.0856008	lowrisk
TCGA-HT-7603-01A-21R-2090-07	1.93356	0	0.200666	lowrisk
TCGA-IK-8125-01A-11R-2256-07	3.56535	0	0.0723396	lowrisk
TCGA-S9-A6WN-01A-12R-A33Z-07	0.756258	0	6.88e-05	lowrisk
TCGA-DB-5281-01A-01R-1470-07	6.52229	0	0.0528477	lowrisk
TCGA-HT-7478-01A-11R-2027-07	0.534488	0	0.0861382	lowrisk
TCGA-DU-7301-01A-11R-2090-07	2.16081	1	0.0661049	lowrisk
TCGA-HT-7879-01A-11R-2403-07	0.309979	0	0.136211	lowrisk
TCGA-CS-6188-01A-11R-1896-07	1.98832	0	1.14358	highrisk
TCGA-DH-5144-01A-01R-1470-07	0.671383	0	0.0599124	lowrisk
TCGA-P5-A5EY-01A-11R-A27Q-07	0.200463	0	0.109974	lowrisk
TCGA-DU-7306-01A-11R-2090-07	3.49964	0	0.0615626	lowrisk
TCGA-TM-A7C3-01A-11R-A32Q-07	4.12115	0	0.135536	lowrisk
TCGA-TM-A7C5-01A-11R-A32Q-07	2.11152	0	0.0411632	lowrisk
TCGA-TM-A7C4-01A-11R-A32Q-07	2.99587	0	0.152774	lowrisk
TCGA-HT-7694-01A-11R-2256-07	0.578294	0	0.0391867	lowrisk
TCGA-HT-7677-01A-11R-2256-07	1.35586	0	0.0713899	lowrisk
TCGA-DU-5849-01A-11R-1708-07	1.21623	0	0.128983	lowrisk
TCGA-DU-A76R-01A-11R-A32Q-07	1.7775	1	0.0127003	lowrisk
TCGA-TM-A84R-01A-21R-A36H-07	0.789113	0	0.185709	lowrisk
TCGA-HT-7479-01A-11R-2027-07	0.594722	0	0.0196112	lowrisk
TCGA-QH-A65R-01A-21R-A31N-07	0.482467	0	0.130004	lowrisk
TCGA-DB-A75O-01A-11R-A32Q-07	2.56328	0	0.038457	lowrisk
TCGA-FG-7641-01B-11R-2256-07	1.72	0	0.0416976	lowrisk
TCGA-FG-A4MY-01A-11R-A26U-07	0.808278	0	0.0314947	lowrisk
TCGA-DU-6397-01A-11R-1708-07	3.83914	1	0.0337218	lowrisk
TCGA-HT-7606-01A-11R-2090-07	1.44347	0	0.692543	highrisk
TCGA-DU-6395-01A-13R-1708-07	4.08555	1	0.11274	lowrisk
TCGA-KT-A7W1-01A-11R-A34F-07	0.397592	0	1.11385	highrisk
TCGA-DH-A7UR-01A-11R-A33Z-07	4.52088	0	0.287053	highrisk
TCGA-DB-A4X9-01A-11R-A26U-07	2.50852	0	0.108824	lowrisk
TCGA-HT-A4DS-01A-11R-A26U-07	0.0224987	0	1.36645	highrisk
TCGA-R8-A6ML-01A-11R-A32Q-07	7.83375	0	0.0939788	lowrisk
TCGA-W9-A837-01A-11R-A36H-07	3.75701	0	0.0877581	lowrisk
TCGA-P5-A5F1-01A-11R-A28M-07	0.493419	0	0.0444707	lowrisk
TCGA-DU-A76L-01A-11R-A32Q-07	2.23199	1	1.32302	highrisk
TCGA-DH-A669-02A-11R-A31N-07	2.51947	1	0.948204	highrisk
TCGA-DU-A7T8-01A-21R-A34R-07	10.3718	0	0.132621	lowrisk
TCGA-HT-7860-01A-11R-2403-07	0.044402	0	0.387283	highrisk
TCGA-DU-A7TG-01A-21R-A34R-07	3.70225	1	0.0707109	lowrisk
TCGA-TM-A84L-01A-11R-A36H-07	3.40382	1	0.0510334	lowrisk
TCGA-KT-A74X-01A-11R-A32Q-07	0.438661	0	0.139148	lowrisk
TCGA-FG-8182-01A-11R-2256-07	1.1423	0	0.0411017	lowrisk
TCGA-HT-7690-01A-11R-2256-07	0.0115471	0	0.0425972	lowrisk
TCGA-DU-A5TR-01A-11R-A28M-07	1.05195	0	0.509425	highrisk
TCGA-DU-6407-01A-13R-1708-07	7.87482	1	0.0789786	lowrisk
TCGA-HT-7610-01A-21R-2090-07	4.6742	0	0.0489415	lowrisk
TCGA-S9-A7R4-01A-12R-A34R-07	1.45442	0	0.050846	lowrisk
TCGA-HW-7493-01A-11R-2027-07	2.99313	0	0.00748971	lowrisk
TCGA-DU-6392-01A-11R-1708-07	17.5889	0	0.244274	highrisk
TCGA-HW-7491-01A-11R-2027-07	3.34906	0	0.0785387	lowrisk
TCGA-DU-6397-02A-12R-A36H-07	3.83914	1	0.264376	highrisk
TCGA-TM-A84Q-01A-11R-A36H-07	1.57763	0	0.179824	lowrisk
TCGA-DU-7298-01A-11R-2027-07	1.58037	1	0.323936	highrisk
TCGA-HT-7608-01A-11R-2090-07	1.84047	0	0.11253	lowrisk
TCGA-DH-A7UU-01A-12R-A34F-07	0.290814	0	0.162942	lowrisk
TCGA-E1-A7Z6-01A-11R-A34R-07	2.69744	1	0.0530186	lowrisk
TCGA-S9-A6WP-01A-12R-A34F-07	0.515322	0	0.139234	lowrisk
TCGA-FG-8191-01A-11R-2256-07	1.29563	0	0.0394052	lowrisk
TCGA-S9-A6TZ-01A-21R-A32Q-07	1.80488	0	0.0264659	lowrisk
TCGA-DU-7006-01A-11R-2027-07	0.958863	1	0.658955	highrisk
TCGA-TM-A7CF-02A-11R-A32Q-07	4.03353	0	0.209265	highrisk
TCGA-WH-A86K-01A-11R-A36H-07	0.441399	0	0.0480325	lowrisk
TCGA-DU-A5TW-01A-11R-A28M-07	0.474254	0	0.107175	lowrisk
TCGA-P5-A5F0-01A-11R-A28M-07	0.345572	0	0.0718455	lowrisk
TCGA-DU-8168-01A-11R-2256-07	1.18337	0	0.110638	lowrisk
TCGA-DU-7019-01A-11R-2027-07	2.19366	0	0.0589731	lowrisk
TCGA-DH-A66F-01A-11R-A29R-07	1.43526	0	0.0550812	lowrisk
TCGA-QH-A6X9-01A-12R-A32Q-07	0.162132	0	0.0364637	lowrisk
TCGA-DU-5847-01A-11R-1708-07	1.50371	0	1.39908	highrisk
TCGA-HT-A619-01A-11R-A29R-07	1.19159	0	0.0308555	lowrisk
TCGA-DH-A7UT-01A-12R-A34F-07	0.550915	0	0.17523	lowrisk
TCGA-DU-7299-01A-21R-2027-07	3.66939	1	0.103985	lowrisk
TCGA-DU-8165-01A-11R-2256-07	1.5968	0	1.07664	highrisk
TCGA-CS-5397-01A-01R-1896-07	0.534488	1	1.89346	highrisk
TCGA-DU-7008-01A-11R-2027-07	13.0139	0	0.0643519	lowrisk
TCGA-DU-5872-01A-11R-1708-07	1.4599	0	0.0583543	lowrisk
TCGA-S9-A7IS-01A-11R-A34F-07	0.663169	1	0.641385	highrisk
TCGA-FG-6692-01A-11R-1896-07	1.5393	1	1.07302	highrisk
TCGA-HT-8012-01A-11R-2403-07	0.786375	0	0.0650183	lowrisk
TCGA-DH-A669-01A-12R-A31N-07	2.51947	1	1.43584	highrisk
TCGA-S9-A6U2-01A-21R-A33Z-07	1.30384	0	0.0788189	lowrisk
TCGA-HT-7902-01A-12R-2403-07	2.62077	0	0.157335	lowrisk
TCGA-DB-A64V-01A-11R-A29R-07	1.22992	0	0.288103	highrisk
TCGA-FG-5965-02A-11R-A29R-07	3.06979	1	0.564771	highrisk
TCGA-DU-6407-02B-11R-A36H-07	7.87482	1	0.390145	highrisk
TCGA-HT-A5R9-01A-11R-A28M-07	0.00880915	0	0.0664644	lowrisk
TCGA-P5-A5F2-01A-11R-A28M-07	0.638528	0	0.0668529	lowrisk
TCGA-CS-6186-01A-12R-2027-07	1.47633	1	1.03796	highrisk
TCGA-HT-7854-01A-11R-2256-07	3.29156	0	0.0350638	lowrisk
TCGA-FG-5965-01B-11R-1896-07	3.06979	1	0.197801	lowrisk
TCGA-S9-A6WH-01A-12R-A33Z-07	1.91166	0	0.0308789	lowrisk
TCGA-FG-8185-01A-11R-2256-07	1.18885	0	0.0885857	lowrisk
TCGA-DU-6406-01A-11R-1708-07	1.40514	1	0.715843	highrisk
TCGA-HT-7481-01A-11R-2027-07	4.93157	0	0.0667692	lowrisk
TCGA-HT-A74H-01A-11R-A32Q-07	0.205939	0	0.374909	highrisk
TCGA-HW-A5KK-01A-11R-A27Q-07	1.06564	1	0.406554	highrisk
TCGA-S9-A6U9-01A-11R-A32Q-07	6.97405	0	0.000146076	lowrisk
TCGA-S9-A7QX-01A-11R-A34F-07	0.340096	0	0.139145	lowrisk
TCGA-TM-A7CF-01A-11R-A32Q-07	4.03353	0	0.139574	lowrisk
TCGA-HT-8104-01A-11R-2404-07	1.02184	0	0.326231	highrisk
TCGA-E1-A7YV-01A-11R-A34R-07	2.70565	1	0.361509	highrisk
TCGA-WY-A858-01A-11R-A36H-07	3.66392	0	0.102666	lowrisk
TCGA-S9-A6TX-01A-21R-A32Q-07	2.34698	0	0.0555419	lowrisk
TCGA-TM-A84S-01A-11R-A36H-07	0.383903	0	0.099404	lowrisk
TCGA-QH-A6CZ-01A-11R-A32Q-07	0.266173	0	0.0603288	lowrisk
TCGA-QH-A6CW-01A-11R-A32Q-07	0.000595425	0	0.00543075	lowrisk
TCGA-DU-8161-01A-11R-2256-07	1.9801	1	0.828782	highrisk
TCGA-QH-A6XA-01A-12R-A32Q-07	0.0224987	0	0.0567463	lowrisk
TCGA-HT-A617-01A-11R-A29R-07	1.34765	0	1.53237	highrisk
TCGA-FG-6689-01A-11R-1896-07	1.24634	0	0.0579537	lowrisk
TCGA-DB-A75M-01A-11R-A32Q-07	0.860299	0	0.0821622	lowrisk
TCGA-FG-7636-01A-11R-2090-07	1.49276	0	0.126116	lowrisk
TCGA-S9-A7IZ-01A-11R-A34F-07	0.353786	0	0.0946355	lowrisk
TCGA-HT-A5RB-01A-11R-A28M-07	0.0115471	0	0.115871	lowrisk
TCGA-QH-A6XC-01A-12R-A32Q-07	0.422233	0	0.426184	highrisk
TCGA-DU-7290-01A-11R-2027-07	0.865774	1	1.22731	highrisk
TCGA-DU-8164-01A-11R-2256-07	1.78571	0	0.0550758	lowrisk
TCGA-DU-5853-01A-11R-1896-07	1.11766	0	0.0749248	lowrisk
TCGA-HT-7857-01A-11R-2403-07	0.0224987	0	0.724476	highrisk
TCGA-DU-A7TA-01A-11R-A33Z-07	6.48944	0	0.00705033	lowrisk
TCGA-S9-A7J0-01A-11R-A34F-07	0.783637	0	1.01583	highrisk
TCGA-HW-A5KL-01A-11R-A27Q-07	1.73643	0	0.0790619	lowrisk
TCGA-FG-A60L-01A-12R-A31N-07	0.589246	0	0.581014	highrisk
TCGA-HT-A74O-01A-11R-A32Q-07	0.0115471	0	0.191002	lowrisk
TCGA-CS-4943-01A-01R-1470-07	1.51466	0	0.211443	highrisk
TCGA-EZ-7264-01A-11R-2027-07	1.19706	0	0.0584398	lowrisk
TCGA-DU-7300-01A-21R-2090-07	5.16703	1	0.129834	lowrisk
TCGA-HT-7482-01A-11R-2027-07	5.00275	0	0.0101043	lowrisk
TCGA-CS-6669-01A-11R-1896-07	0.619363	0	1.22863	highrisk
TCGA-VV-A86M-01A-11R-A36H-07	0.589246	0	0.248264	highrisk
TCGA-DU-5874-01A-11R-1708-07	1.26551	0	0.122243	lowrisk
TCGA-VM-A8C8-01A-11R-A36H-07	2.75767	0	0.259119	highrisk
TCGA-P5-A72Z-01A-11R-A32Q-07	0.0252366	0	0.0902591	lowrisk
TCGA-DH-5140-01A-01R-1470-07	1.66524	1	0.495423	highrisk
TCGA-FG-A4MW-01A-11R-A26U-07	0.441399	0	0.51153	highrisk
TCGA-FN-7833-01A-11R-2090-07	0.014285	0	0.0783119	lowrisk
TCGA-DU-6405-01A-11R-1708-07	1.65977	1	0.78405	highrisk
TCGA-DU-7292-01A-11R-2027-07	0.665907	1	0.520918	highrisk
TCGA-FG-5965-02B-11R-A29R-07	3.06979	1	0.0973585	lowrisk
TCGA-TM-A84O-01A-11R-A36H-07	2.49483	0	0.0961475	lowrisk
TCGA-DU-A5TT-01A-11R-A28M-07	0.416757	0	0.357002	highrisk
TCGA-R8-A6MK-01A-11R-A32Q-07	7.40116	0	0.0671528	lowrisk
TCGA-S9-A6U1-01A-21R-A33Z-07	0.945174	0	0.155365	lowrisk
TCGA-QH-A6X3-01A-21R-A32Q-07	0.0526157	0	0.0290389	lowrisk
TCGA-HT-8019-01A-21R-2404-07	2.75219	0	0.104446	lowrisk
TCGA-CS-5390-01A-02R-1470-07	5.38606	0	0.0741892	lowrisk
TCGA-HT-8113-01A-11R-2404-07	2.46745	0	0.0430928	lowrisk
TCGA-DU-A6S8-01A-12R-A32Q-07	0.501633	0	0.0875325	lowrisk
TCGA-VV-A829-01A-21R-A36H-07	2.25663	0	6.77e-05	lowrisk
TCGA-S9-A7QY-01A-11R-A34F-07	1.52013	0	0.113654	lowrisk
TCGA-QH-A86X-01A-11R-A36H-07	0.293552	0	0.0959744	lowrisk
TCGA-DH-5141-01A-01R-1470-07	2.65363	0	0.13893	lowrisk
TCGA-S9-A6TW-01A-12R-A32Q-07	2.35793	0	0.0278047	lowrisk
TCGA-DH-A66B-01A-11R-A29R-07	3.50512	0	0.369463	highrisk
TCGA-DU-6393-01A-11R-1708-07	4.34292	1	0.138108	lowrisk
TCGA-CS-5394-01A-01R-1470-07	0.0115471	0	0.0870006	lowrisk
TCGA-DU-7015-01A-11R-2027-07	7.5627	0	0.0210861	lowrisk
TCGA-DU-7009-01A-11R-2027-07	11.519	0	0.0249759	lowrisk
TCGA-TM-A84J-01A-11R-A36H-07	1.4599	0	0.738791	highrisk
TCGA-E1-5322-01A-01R-1470-07	10.8947	1	0.281555	highrisk
TCGA-HT-7601-01A-11R-2090-07	0.422233	0	0.237049	highrisk
TCGA-QH-A65S-01A-11R-A29R-07	0.214152	0	0.127464	lowrisk
TCGA-R8-A73M-01A-11R-A32Q-07	4.948	0	0.0905329	lowrisk
TCGA-HW-7495-01A-11R-2027-07	0.361999	0	0.0452931	lowrisk
TCGA-DU-7309-01A-11R-2090-07	0.233318	0	0.0439477	lowrisk
TCGA-HT-7877-01A-11R-2403-07	0.014285	0	0.0820232	lowrisk
TCGA-DU-6403-01A-11R-1708-07	0.972553	1	0.478655	highrisk
TCGA-FG-8181-01A-11R-2256-07	1.08207	0	0.0765906	lowrisk
TCGA-DB-A64R-01A-11R-A29R-07	1.34217	0	0.0612373	lowrisk
TCGA-QH-A65V-01A-11R-A29R-07	0.405806	0	0.153499	lowrisk
TCGA-E1-5307-01A-01R-1896-07	4.82753	1	0.049609	lowrisk
TCGA-FG-5962-01B-11R-1896-07	3.98151	0	0.0327901	lowrisk
TCGA-DU-7012-01A-11R-2027-07	0.548177	1	1.6447	highrisk
TCGA-DU-6396-01A-11R-1708-07	6.26219	1	0.428211	highrisk
TCGA-DB-A4XF-01A-11R-A27Q-07	1.53382	0	0.178322	lowrisk
TCGA-HT-7472-01A-11R-2027-07	0.00607124	0	0.0492686	lowrisk
TCGA-DU-7018-01A-11R-2027-07	2.5578	1	0.0233043	lowrisk
TCGA-DU-A76K-01A-11R-A33Z-07	0.953388	1	0.655837	highrisk
TCGA-TM-A84H-01A-11R-A36H-07	2.02391	0	0.0247682	lowrisk
TCGA-HT-7855-01A-11R-2403-07	1.60501	0	0.00652258	lowrisk
TCGA-FG-8189-01B-11R-A28M-07	0.991718	0	0.128671	lowrisk
TCGA-S9-A6U0-01A-12R-A32Q-07	1.36681	0	0.99575	highrisk
TCGA-FG-A6IZ-01A-11R-A31N-07	0.353786	0	0.225588	highrisk
TCGA-DU-7007-01A-11R-2027-07	5.24643	1	0.271472	highrisk
TCGA-S9-A6WO-01A-21R-A34F-07	0.63579	0	0.0184324	lowrisk
TCGA-DH-A66D-01A-11R-A31N-07	1.31479	0	0.205027	lowrisk
TCGA-HT-7469-01A-11R-2256-07	0.964339	1	0.45992	highrisk
TCGA-CS-5395-01A-01R-1470-07	1.75286	1	0.131293	lowrisk
TCGA-QH-A6CX-01A-11R-A32Q-07	0.000595425	0	0.376483	highrisk
TCGA-DU-5855-01A-11R-1708-07	0.57008	0	0.0319567	lowrisk
TCGA-VW-A8FI-01A-11R-A36H-07	0.674121	1	0.71854	highrisk
TCGA-DU-A5TP-01A-11R-A28M-07	1.18885	0	0.344674	highrisk
TCGA-E1-5302-01A-01R-1470-07	4.17864	1	0.197662	lowrisk
TCGA-FG-A4MT-01A-11R-A26U-07	3.19026	0	0.208739	highrisk
TCGA-DB-A75L-01A-11R-A32Q-07	0.539963	0	0.0940758	lowrisk
TCGA-P5-A5EZ-01A-11R-A27Q-07	0.194987	0	0.370822	highrisk
TCGA-P5-A5EX-01A-12R-A28M-07	0.140229	0	0.16276	lowrisk
TCGA-TM-A84G-01A-11R-A36H-07	2.86445	0	0.0366592	lowrisk
TCGA-DU-6401-01A-11R-1708-07	7.28617	1	0.039256	lowrisk
TCGA-HW-A5KJ-01A-12R-A27Q-07	0.882202	0	0.188542	lowrisk
TCGA-DU-A7T6-01A-11R-A33Z-07	1.50097	1	0.471134	highrisk
TCGA-FG-7638-01B-12R-2090-07	1.88154	0	0.0591899	lowrisk
TCGA-HW-A5KM-01A-11R-A27Q-07	1.72822	0	0.767664	highrisk
TCGA-CS-6667-01A-12R-2027-07	0.633052	0	0.112989	lowrisk
TCGA-HT-8107-01A-13R-2404-07	0.0416641	0	0.0159862	lowrisk
TCGA-HT-7881-01A-11R-2403-07	0.247007	0	0.810376	highrisk
TCGA-DU-8166-01A-11R-2256-07	1.41609	0	0.069515	lowrisk
TCGA-DU-5854-01A-11R-1708-07	0.706976	0	0.333622	highrisk
TCGA-VW-A7QS-01A-12R-A33Z-07	1.9363	0	0.0858405	lowrisk
TCGA-DU-A76O-01A-11R-A32Q-07	0.597459	0	0.16528	lowrisk
TCGA-HW-7487-01A-11R-2027-07	1.12314	0	0.0754988	lowrisk
TCGA-S9-A6TU-01A-12R-A32Q-07	5.75568	0	0.00629622	lowrisk
TCGA-DU-6404-02B-11R-A36H-07	11.1411	1	0.199057	lowrisk
TCGA-HT-7856-01A-11R-2403-07	3.25871	0	0.0754097	lowrisk
TCGA-QH-A870-01A-11R-A36H-07	0.00880915	0	0.109471	lowrisk
TCGA-DU-7011-01A-11R-2027-07	8.76464	1	0.102381	lowrisk
TCGA-DU-5870-02A-12R-A36H-07	15.1878	0	0.0815766	lowrisk
TCGA-DU-6394-01A-11R-1708-07	1.87059	1	0.316967	highrisk
TCGA-DB-5274-01A-01R-1470-07	6.27041	0	0.2515	highrisk
TCGA-VM-A8CA-01A-11R-A36H-07	1.12861	0	0.00208822	lowrisk
TCGA-FG-A713-01A-11R-A32Q-07	0.438661	0	0.312939	highrisk
TCGA-E1-5304-01A-01R-1470-07	3.42846	1	1.20445	highrisk
TCGA-HT-7475-01A-11R-2027-07	1.45442	0	0.629008	highrisk
TCGA-DU-A7TB-01A-11R-A33Z-07	3.52702	0	0.128492	lowrisk
TCGA-FG-A4MU-01B-11R-A28M-07	0.0526157	0	0.885339	highrisk
TCGA-S9-A7IX-01A-12R-A34F-07	1.63786	0	0.592316	highrisk
TCGA-E1-5303-01A-01R-1470-07	5.62152	1	0.0197194	lowrisk
TCGA-HT-7468-01A-11R-2027-07	0.559129	0	0.0236026	lowrisk
TCGA-HT-7477-01B-11R-A28M-07	2.02391	0	0.467869	highrisk
TCGA-P5-A72U-01A-31R-A32Q-07	0.0170229	0	0.823718	highrisk
TCGA-P5-A731-01A-11R-A32Q-07	0.0197608	0	0.0464319	lowrisk
TCGA-DB-A64X-01A-11R-A29R-07	0.912319	0	0.117679	lowrisk
TCGA-HT-8110-01A-11R-2404-07	0.394854	0	0.53896	highrisk
TCGA-DU-A6S2-01A-21R-A32Q-07	0.723403	0	0.0905808	lowrisk
TCGA-HT-8109-01A-11R-2404-07	0.331882	0	0.063478	lowrisk
TCGA-S9-A89Z-01A-11R-A36H-07	0.419495	0	0.765348	highrisk
TCGA-HT-A5RC-01A-11R-A28M-07	0.446874	1	0.324951	highrisk
TCGA-DU-A6S6-01A-21R-A32Q-07	6.49765	0	0.113032	lowrisk
TCGA-FG-A87Q-01A-11R-A36H-07	0.479729	0	0.491187	highrisk
TCGA-HT-7483-01A-11R-2027-07	12.8441	0	0.0473154	lowrisk
TCGA-DU-7294-01A-11R-2027-07	7.85839	0	0.0324367	lowrisk
TCGA-VM-A8CH-01A-12R-A36H-07	0.915057	0	0.203988	lowrisk
TCGA-HT-7609-01A-11R-2090-07	3.83367	0	0.00745298	lowrisk
TCGA-DB-5270-01A-02R-1470-07	8.15409	0	0.0639157	lowrisk
TCGA-DU-7014-01A-11R-2027-07	9.7804	1	0.107517	lowrisk
TCGA-DB-A64P-01A-11R-A29R-07	1.4024	0	0.0413807	lowrisk
TCGA-TM-A84B-01A-11R-A36H-07	1.00267	0	0.363987	highrisk
TCGA-DB-A75K-01A-11R-A32Q-07	0.619363	0	0.189203	lowrisk
TCGA-E1-5318-01A-01R-1470-07	6.51682	1	0.106883	lowrisk
TCGA-DU-6399-01A-12R-1708-07	5.47915	1	0.127909	lowrisk
TCGA-FG-A6J3-01A-11R-A31N-07	0.88494	0	2.30821	highrisk
TCGA-FG-A70Z-01A-12R-A33Z-07	0.901367	0	0.945806	highrisk
TCGA-S9-A7J3-01A-21R-A34R-07	0.679597	0	0.0884988	lowrisk
TCGA-DH-5142-01A-01R-1470-07	2.52768	0	0.640441	highrisk
TCGA-DB-A64Q-01A-11R-A29R-07	0.501633	0	0.0799385	lowrisk
TCGA-HT-7873-01B-11R-2403-07	1.96915	0	0.0264863	lowrisk
TCGA-P5-A733-01A-11R-A32Q-07	0.0224987	0	0.0391918	lowrisk
TCGA-TM-A84I-01A-11R-A36H-07	1.61596	0	0.745876	highrisk
TCGA-S9-A6WE-01A-12R-A33Z-07	6.04863	0	0.0667784	lowrisk
TCGA-FG-6691-01A-11R-1896-07	1.99927	0	0.0459439	lowrisk
TCGA-DU-5871-01A-12R-1708-07	1.58037	0	0.0310129	lowrisk
TCGA-S9-A7J2-01A-11R-A34F-07	0.173084	0	0.138113	lowrisk
TCGA-HT-7684-01A-11R-2256-07	0.507108	0	0.0123339	lowrisk
TCGA-S9-A7IY-01A-11R-A34F-07	1.05195	0	0.138304	lowrisk
TCGA-DU-6410-01A-11R-1896-07	0.665907	0	0.0605923	lowrisk
TCGA-HT-7607-01A-11R-2090-07	0.266173	1	0.0739138	lowrisk
TCGA-E1-5305-01A-01R-1896-07	6.66466	1	0.0254589	lowrisk
TCGA-DB-A4XG-01A-11R-A27Q-07	6.07875	0	0.0234934	lowrisk
TCGA-HW-7486-01A-11R-2027-07	2.49483	0	0.170395	lowrisk
TCGA-HT-A74J-01A-12R-A32Q-07	0.879464	0	0.15559	lowrisk
TCGA-HT-7620-01A-11R-2256-07	1.19159	0	0.0781827	lowrisk
TCGA-HT-A5R7-01A-11R-A28M-07	1.16968	0	0.138601	lowrisk
TCGA-FG-7634-01A-11R-2090-07	1.28194	0	0.192609	lowrisk
TCGA-FG-A4MX-01A-11R-A26U-07	1.5612	0	0.687721	highrisk
TCGA-DB-5275-01A-01R-1470-07	3.9952	0	0.207524	lowrisk
TCGA-DB-A64U-01A-11R-A29R-07	2.3196	0	0.105654	lowrisk
TCGA-HT-A5RA-01A-11R-A28M-07	1.22718	0	0.749694	highrisk
TCGA-DB-A64S-01A-11R-A29R-07	1.28741	0	0.217489	highrisk
TCGA-HT-8563-01A-11R-2404-07	1.33943	0	2.04776	highrisk
TCGA-P5-A5ET-01A-11R-A27Q-07	0.00333333	0	0.19946	lowrisk
TCGA-TM-A84F-01A-11R-A36H-07	4.23066	0	0.0559465	lowrisk
TCGA-HT-7880-01A-11R-2403-07	0.446874	0	0.0697951	lowrisk
TCGA-DH-A7UV-01A-12R-A34F-07	0.520798	0	0.0552146	lowrisk
TCGA-DB-A4XA-01A-11R-A26U-07	0.860299	0	0.146192	lowrisk
TCGA-S9-A6WM-01A-12R-A33Z-07	0.778161	0	0.274282	highrisk
TCGA-R8-A6MO-01A-11R-A33Z-07	2.72208	0	0.157641	lowrisk
TCGA-HT-8114-01A-11R-2404-07	0.326407	0	0.0305506	lowrisk
TCGA-HT-7471-01A-11R-2256-07	0.014285	0	0.485484	highrisk
TCGA-HT-A5R5-01A-11R-A28M-07	0.014285	0	0.0367928	lowrisk
TCGA-DU-A6S3-01A-12R-A32Q-07	0.227842	0	0.200356	lowrisk

## Sheet: Sheet9
Table S9 Sensitivity of PIPM to radiotherapy and chemotherapy in TCGA cohort
Survival_time	Vital_status	risk			Survival_time	Vital_status	risk
395.955	1	highrisk_NO_radiation			395.955	1	highrisk_NO_pharmaceutical
470.905	0	highrisk_NO_radiation			470.905	0	highrisk_NO_pharmaceutical
419.939	1	highrisk_NO_radiation			419.939	1	highrisk_pharmaceutical
226.067	1	highrisk_NO_radiation			226.067	1	highrisk_NO_pharmaceutical
598.82	1	highrisk_radiation			598.82	1	highrisk_pharmaceutical
161.111	0	highrisk_NO_radiation			161.111	0	highrisk_NO_pharmaceutical
603.817	1	highrisk_NO_radiation			603.817	1	highrisk_pharmaceutical
219.072	0	highrisk_NO_radiation			219.072	0	highrisk_NO_pharmaceutical
375.968	1	highrisk_NO_radiation			375.968	1	highrisk_pharmaceutical
828.667	1	highrisk_NO_radiation			828.667	1	highrisk_pharmaceutical
595.822	0	highrisk_NO_radiation			595.822	0	highrisk_NO_pharmaceutical
49.1848	0	highrisk_NO_radiation			49.1848	0	highrisk_NO_pharmaceutical
1448.26	1	highrisk_radiation			1448.26	1	highrisk_pharmaceutical
318.006	1	highrisk_NO_radiation			318.006	1	highrisk_pharmaceutical
448.919	1	highrisk_NO_radiation			448.919	1	highrisk_pharmaceutical
95.1543	1	highrisk_NO_radiation			95.1543	1	highrisk_NO_pharmaceutical
179.099	1	highrisk_NO_radiation			179.099	1	highrisk_NO_pharmaceutical
287.027	0	highrisk_NO_radiation			287.027	0	highrisk_pharmaceutical
29.1981	1	highrisk_NO_radiation			29.1981	1	highrisk_NO_pharmaceutical
78.1656	1	highrisk_NO_radiation			78.1656	1	highrisk_NO_pharmaceutical
351.984	0	highrisk_NO_radiation			351.984	0	highrisk_pharmaceutical
737.728	1	highrisk_NO_radiation			737.728	1	highrisk_pharmaceutical
357.98	0	highrisk_radiation			357.98	0	highrisk_pharmaceutical
98.1523	1	highrisk_NO_radiation			98.1523	1	highrisk_NO_pharmaceutical
147.12	1	highrisk_NO_radiation			147.12	1	highrisk_NO_pharmaceutical
208.079	0	highrisk_radiation			208.079	0	highrisk_pharmaceutical
329.998	1	highrisk_NO_radiation			329.998	1	highrisk_pharmaceutical
269.039	0	highrisk_NO_radiation			269.039	0	highrisk_pharmaceutical
139.125	1	highrisk_radiation			139.125	1	highrisk_pharmaceutical
156.114	0	highrisk_NO_radiation			156.114	0	highrisk_NO_pharmaceutical
87.1596	0	highrisk_NO_radiation			87.1596	0	highrisk_NO_pharmaceutical
185.095	0	highrisk_NO_radiation			185.095	0	highrisk_NO_pharmaceutical
394.955	1	highrisk_NO_radiation			394.955	1	highrisk_NO_pharmaceutical
240.058	1	highrisk_NO_radiation			240.058	1	highrisk_NO_pharmaceutical
166.107	0	highrisk_NO_radiation			166.107	0	highrisk_NO_pharmaceutical
176.101	1	highrisk_NO_radiation			176.101	1	highrisk_NO_pharmaceutical
188.093	0	highrisk_NO_radiation			188.093	0	highrisk_NO_pharmaceutical
317.007	0	highrisk_NO_radiation			317.007	0	highrisk_NO_pharmaceutical
385.961	1	highrisk_NO_radiation			385.961	1	highrisk_pharmaceutical
1642.13	0	highrisk_NO_radiation			1642.13	0	highrisk_pharmaceutical
1062.51	1	highrisk_NO_radiation			1062.51	1	highrisk_pharmaceutical
548.853	1	highrisk_NO_radiation			548.853	1	highrisk_pharmaceutical
274.036	0	highrisk_NO_radiation			274.036	0	highrisk_NO_pharmaceutical
335.994	1	highrisk_NO_radiation			335.994	1	highrisk_pharmaceutical
34.1948	1	highrisk_NO_radiation			34.1948	1	highrisk_NO_pharmaceutical
215.075	0	highrisk_NO_radiation			215.075	0	highrisk_pharmaceutical
287.027	0	highrisk_NO_radiation			287.027	0	highrisk_NO_pharmaceutical
142.123	1	highrisk_NO_radiation			142.123	1	highrisk_NO_pharmaceutical
6.21335	1	highrisk_NO_radiation			6.21335	1	highrisk_NO_pharmaceutical
286.028	0	highrisk_NO_radiation			286.028	0	highrisk_NO_pharmaceutical
271.038	0	highrisk_NO_radiation			271.038	0	highrisk_NO_pharmaceutical
333.996	1	highrisk_NO_radiation			333.996	1	highrisk_pharmaceutical
23.2021	1	highrisk_NO_radiation			23.2021	1	highrisk_NO_pharmaceutical
314.009	1	highrisk_NO_radiation			314.009	1	highrisk_pharmaceutical
493.89	0	highrisk_NO_radiation			493.89	0	highrisk_NO_pharmaceutical
179.099	1	highrisk_NO_radiation			179.099	1	highrisk_NO_pharmaceutical
454.915	1	highrisk_NO_radiation			454.915	1	highrisk_NO_pharmaceutical
65.1742	1	highrisk_NO_radiation			65.1742	1	highrisk_NO_pharmaceutical
223.069	0	highrisk_radiation			223.069	0	highrisk_pharmaceutical
375.968	0	highrisk_radiation			375.968	0	highrisk_pharmaceutical
485.895	1	highrisk_radiation			485.895	1	highrisk_pharmaceutical
27.1994	1	highrisk_NO_radiation			27.1994	1	highrisk_NO_pharmaceutical
151.117	1	highrisk_NO_radiation			151.117	1	highrisk_NO_pharmaceutical
109.145	1	highrisk_NO_radiation			109.145	1	highrisk_NO_pharmaceutical
139.125	1	highrisk_NO_radiation			139.125	1	highrisk_NO_pharmaceutical
648.787	1	highrisk_NO_radiation			648.787	1	highrisk_pharmaceutical
125.134	1	highrisk_NO_radiation			125.134	1	highrisk_NO_pharmaceutical
215.075	0	highrisk_NO_radiation			215.075	0	highrisk_pharmaceutical
84.1616	1	highrisk_NO_radiation			84.1616	1	highrisk_NO_pharmaceutical
324.002	1	highrisk_NO_radiation			324.002	1	highrisk_pharmaceutical
360.978	1	highrisk_NO_radiation			360.978	1	highrisk_pharmaceutical
380.965	1	highrisk_radiation			380.965	1	highrisk_NO_pharmaceutical
318.006	1	highrisk_NO_radiation			318.006	1	highrisk_pharmaceutical
360.978	1	highrisk_NO_radiation			360.978	1	highrisk_pharmaceutical
474.902	0	highrisk_radiation			474.902	0	highrisk_NO_pharmaceutical
168.106	0	highrisk_NO_radiation			168.106	0	highrisk_NO_pharmaceutical
543.856	1	highrisk_NO_radiation			543.856	1	highrisk_pharmaceutical
975.57	1	highrisk_NO_radiation			975.57	1	highrisk_pharmaceutical
260.045	0	highrisk_radiation			260.045	0	highrisk_pharmaceutical
406.947	1	highrisk_NO_radiation			406.947	1	highrisk_pharmaceutical
88.1589	1	highrisk_NO_radiation			88.1589	1	highrisk_NO_pharmaceutical
737.728	1	highrisk_radiation			737.728	1	highrisk_pharmaceutical
405.948	1	highrisk_NO_radiation			405.948	1	highrisk_NO_pharmaceutical
357.98	1	highrisk_NO_radiation			357.98	1	highrisk_NO_pharmaceutical
149.118	1	lowrisk_NO_radiation			149.118	1	lowrisk_NO_pharmaceutical
120.138	1	highrisk_NO_radiation			120.138	1	highrisk_NO_pharmaceutical
1228.4	0	highrisk_radiation			1228.4	0	highrisk_pharmaceutical
442.923	1	highrisk_NO_radiation			442.923	1	highrisk_pharmaceutical
317.007	0	highrisk_NO_radiation			317.007	0	highrisk_pharmaceutical
679.766	0	highrisk_NO_radiation			679.766	0	highrisk_pharmaceutical
166.107	0	highrisk_radiation			166.107	0	highrisk_pharmaceutical
146.12	0	highrisk_NO_radiation			146.12	0	highrisk_NO_pharmaceutical
771.705	1	highrisk_NO_radiation			771.705	1	highrisk_pharmaceutical
343.989	1	highrisk_radiation			343.989	1	highrisk_NO_pharmaceutical
360.978	1	highrisk_NO_radiation			360.978	1	highrisk_pharmaceutical
666.775	1	highrisk_NO_radiation			666.775	1	highrisk_pharmaceutical
452.917	0	highrisk_NO_radiation			452.917	0	highrisk_NO_pharmaceutical
99.1516	1	highrisk_NO_radiation			99.1516	1	highrisk_NO_pharmaceutical
1024.54	1	highrisk_NO_radiation			1024.54	1	highrisk_pharmaceutical
675.769	1	highrisk_NO_radiation			675.769	1	highrisk_pharmaceutical
233.063	1	highrisk_NO_radiation			233.063	1	highrisk_pharmaceutical
115.141	1	highrisk_NO_radiation			115.141	1	highrisk_NO_pharmaceutical
419.939	1	highrisk_NO_radiation			419.939	1	highrisk_NO_pharmaceutical
30.1974	1	highrisk_NO_radiation			30.1974	1	highrisk_NO_pharmaceutical
301.018	1	highrisk_NO_radiation			301.018	1	highrisk_pharmaceutical
489.892	1	highrisk_NO_radiation			489.892	1	highrisk_NO_pharmaceutical
427.933	1	highrisk_NO_radiation			427.933	1	highrisk_NO_pharmaceutical
166.107	0	highrisk_NO_radiation			166.107	0	highrisk_NO_pharmaceutical
225.068	0	highrisk_NO_radiation			225.068	0	highrisk_NO_pharmaceutical
399.952	1	highrisk_NO_radiation			399.952	1	highrisk_pharmaceutical
155.114	1	highrisk_NO_radiation			155.114	1	highrisk_NO_pharmaceutical
1448.26	1	highrisk_radiation			1448.26	1	highrisk_pharmaceutical
460.911	1	highrisk_NO_radiation			460.911	1	highrisk_pharmaceutical
485.895	1	highrisk_NO_radiation			485.895	1	highrisk_pharmaceutical
532.864	1	highrisk_NO_radiation			532.864	1	highrisk_NO_pharmaceutical
83.1623	1	highrisk_NO_radiation			83.1623	1	highrisk_NO_pharmaceutical
7.21269	1	highrisk_NO_radiation			7.21269	1	highrisk_NO_pharmaceutical
69.1716	1	highrisk_NO_radiation			69.1716	1	highrisk_NO_pharmaceutical
176.101	1	highrisk_NO_radiation			176.101	1	highrisk_NO_pharmaceutical
165.108	1	highrisk_NO_radiation			165.108	1	highrisk_NO_pharmaceutical
362.976	1	highrisk_NO_radiation			362.976	1	highrisk_pharmaceutical
415.941	0	highrisk_NO_radiation			415.941	0	highrisk_NO_pharmaceutical
772.704	1	highrisk_NO_radiation			772.704	1	highrisk_NO_pharmaceutical
225.068	1	highrisk_radiation			225.068	1	highrisk_NO_pharmaceutical
1062.51	1	highrisk_NO_radiation			1062.51	1	highrisk_pharmaceutical
485.895	1	highrisk_NO_radiation			485.895	1	highrisk_pharmaceutical
219.072	0	highrisk_NO_radiation			219.072	0	highrisk_pharmaceutical
953.584	0	lowrisk_NO_radiation			953.584	0	lowrisk_NO_pharmaceutical
466.907	0	highrisk_NO_radiation			466.907	0	highrisk_NO_pharmaceutical
1233.4	1	highrisk_NO_radiation			1233.4	1	highrisk_pharmaceutical
342.99	1	highrisk_NO_radiation			342.99	1	highrisk_pharmaceutical
140.124	0	highrisk_NO_radiation			140.124	0	highrisk_NO_pharmaceutical
205.081	0	highrisk_NO_radiation			205.081	0	highrisk_NO_pharmaceutical
37.1928	1	highrisk_NO_radiation			37.1928	1	highrisk_NO_pharmaceutical
38.1921	0	highrisk_radiation			38.1921	0	highrisk_NO_pharmaceutical
295.022	0	highrisk_NO_radiation			295.022	0	highrisk_pharmaceutical
182.097	0	highrisk_NO_radiation			182.097	0	highrisk_NO_pharmaceutical
468.906	1	highrisk_NO_radiation			468.906	1	highrisk_NO_pharmaceutical
283.03	0	highrisk_radiation			283.03	0	highrisk_pharmaceutical
883.631	1	highrisk_NO_radiation			883.631	1	highrisk_pharmaceutical
226.067	1	highrisk_NO_radiation			226.067	1	highrisk_NO_pharmaceutical
280.032	1	highrisk_radiation			280.032	1	highrisk_pharmaceutical
232.063	1	highrisk_NO_radiation			232.063	1	highrisk_NO_pharmaceutical
448.919	1	highrisk_NO_radiation			448.919	1	highrisk_NO_pharmaceutical
480.898	1	highrisk_NO_radiation			480.898	1	highrisk_pharmaceutical
255.048	1	highrisk_radiation			255.048	1	highrisk_pharmaceutical
505.882	1	highrisk_NO_radiation			505.882	1	highrisk_NO_pharmaceutical
99.1516	1	highrisk_NO_radiation			99.1516	1	highrisk_NO_pharmaceutical
77.1662	1	highrisk_NO_radiation			77.1662	1	highrisk_NO_pharmaceutical
880.633	1	highrisk_NO_radiation			880.633	1	highrisk_pharmaceutical
14.208	0	highrisk_NO_radiation			14.208	0	highrisk_NO_pharmaceutical
83.1623	1	highrisk_NO_radiation			83.1623	1	highrisk_NO_pharmaceutical
134.128	1	highrisk_NO_radiation			134.128	1	highrisk_NO_pharmaceutical
4066.52	1	lowrisk_radiation			4066.52	1	lowrisk_pharmaceutical
396.954	0	lowrisk_NO_radiation			396.954	0	lowrisk_NO_pharmaceutical
444.922	1	highrisk_radiation			444.922	1	highrisk_NO_pharmaceutical
270.038	1	highrisk_NO_radiation			270.038	1	highrisk_NO_pharmaceutical
1932.93	1	lowrisk_radiation			1932.93	1	lowrisk_pharmaceutical
241.057	1	highrisk_NO_radiation			241.057	1	highrisk_NO_pharmaceutical
2874.31	1	highrisk_radiation			2874.31	1	highrisk_pharmaceutical
2648.46	0	lowrisk_NO_radiation			2648.46	0	lowrisk_NO_pharmaceutical
1164.44	0	highrisk_radiation			1164.44	0	highrisk_NO_pharmaceutical
434.929	0	lowrisk_NO_radiation			434.929	0	lowrisk_NO_pharmaceutical
775.702	1	highrisk_NO_radiation			775.702	1	highrisk_pharmaceutical
1120.47	1	lowrisk_radiation			1120.47	1	lowrisk_NO_pharmaceutical
104.148	0	lowrisk_NO_radiation			104.148	0	lowrisk_NO_pharmaceutical
709.746	1	highrisk_NO_radiation			709.746	1	highrisk_pharmaceutical
4082.51	1	lowrisk_radiation			4082.51	1	lowrisk_pharmaceutical
815.676	0	lowrisk_NO_radiation			815.676	0	lowrisk_NO_pharmaceutical
126.134	0	lowrisk_NO_radiation			126.134	0	lowrisk_NO_pharmaceutical
1547.19	1	highrisk_radiation			1547.19	1	highrisk_pharmaceutical
1329.33	0	lowrisk_NO_radiation			1329.33	0	lowrisk_pharmaceutical
455.915	0	lowrisk_radiation			455.915	0	lowrisk_NO_pharmaceutical
2548.53	0	highrisk_radiation			2548.53	0	highrisk_pharmaceutical
371.971	0	highrisk_radiation			371.971	0	highrisk_pharmaceutical
206.081	1	highrisk_radiation			206.081	1	highrisk_pharmaceutical
335.994	0	highrisk_NO_radiation			335.994	0	highrisk_NO_pharmaceutical
1335.33	1	lowrisk_radiation			1335.33	1	lowrisk_pharmaceutical
24.2014	0	lowrisk_NO_radiation			24.2014	0	lowrisk_NO_pharmaceutical
4066.52	1	lowrisk_radiation			4066.52	1	lowrisk_pharmaceutical
571.838	0	highrisk_NO_radiation			571.838	0	highrisk_pharmaceutical
2148.79	0	lowrisk_NO_radiation			2148.79	0	lowrisk_NO_pharmaceutical
128.132	0	highrisk_NO_radiation			128.132	0	highrisk_pharmaceutical
611.811	0	lowrisk_NO_radiation			611.811	0	lowrisk_NO_pharmaceutical
215.075	1	highrisk_NO_radiation			215.075	1	highrisk_NO_pharmaceutical
460.911	0	lowrisk_NO_radiation			460.911	0	lowrisk_pharmaceutical
0.21733	0	lowrisk_NO_radiation			0.21733	0	lowrisk_NO_pharmaceutical
91.157	0	highrisk_NO_radiation			91.157	0	highrisk_NO_pharmaceutical
1890.96	1	highrisk_NO_radiation			1890.96	1	highrisk_pharmaceutical
629.799	0	lowrisk_NO_radiation			629.799	0	lowrisk_pharmaceutical
2286.7	0	lowrisk_NO_radiation			2286.7	0	lowrisk_pharmaceutical
2281.7	1	lowrisk_NO_radiation			2281.7	1	lowrisk_NO_pharmaceutical
478.9	0	highrisk_NO_radiation			478.9	0	highrisk_pharmaceutical
331.997	0	lowrisk_radiation			331.997	0	lowrisk_NO_pharmaceutical
1834	0	lowrisk_NO_radiation			1834	0	lowrisk_pharmaceutical
494.889	0	highrisk_NO_radiation			3468.91	1	lowrisk_pharmaceutical
532.864	0	highrisk_NO_radiation			494.889	0	highrisk_NO_pharmaceutical
112.143	0	highrisk_NO_radiation			532.864	0	highrisk_pharmaceutical
221.071	0	highrisk_NO_radiation			112.143	0	highrisk_pharmaceutical
110.144	0	highrisk_NO_radiation			221.071	0	highrisk_NO_pharmaceutical
660.779	0	lowrisk_NO_radiation			110.144	0	highrisk_pharmaceutical
709.746	1	lowrisk_NO_radiation			660.779	0	lowrisk_pharmaceutical
2877.31	0	lowrisk_NO_radiation			578.833	1	highrisk_pharmaceutical
2906.29	1	lowrisk_radiation			709.746	1	lowrisk_pharmaceutical
915.61	0	highrisk_NO_radiation			2877.31	0	lowrisk_NO_pharmaceutical
4997.9	0	lowrisk_NO_radiation			2906.29	1	lowrisk_pharmaceutical
235.061	1	highrisk_radiation			915.61	0	highrisk_NO_pharmaceutical
5543.54	0	lowrisk_radiation			4997.9	0	lowrisk_NO_pharmaceutical
610.812	0	lowrisk_NO_radiation			235.061	1	highrisk_NO_pharmaceutical
179.099	1	highrisk_NO_radiation			5543.54	0	lowrisk_pharmaceutical
775.702	1	highrisk_NO_radiation			610.812	0	lowrisk_NO_pharmaceutical
276.034	0	lowrisk_NO_radiation			179.099	1	highrisk_NO_pharmaceutical
788.694	1	lowrisk_NO_radiation			775.702	1	highrisk_pharmaceutical
1277.37	0	lowrisk_NO_radiation			276.034	0	lowrisk_pharmaceutical
217.073	0	lowrisk_NO_radiation			788.694	1	lowrisk_pharmaceutical
1401.29	1	lowrisk_radiation			1277.37	0	lowrisk_pharmaceutical
1491.23	1	lowrisk_NO_radiation			217.073	0	lowrisk_NO_pharmaceutical
3785.7	0	lowrisk_NO_radiation			1401.29	1	lowrisk_pharmaceutical
1242.39	1	lowrisk_radiation			1491.23	1	lowrisk_pharmaceutical
383.963	0	highrisk_NO_radiation			3785.7	0	lowrisk_pharmaceutical
2874.31	1	lowrisk_radiation			1242.39	1	lowrisk_pharmaceutical
1706.08	0	lowrisk_radiation			383.963	0	highrisk_NO_pharmaceutical
6419.96	0	highrisk_NO_radiation			2874.31	1	lowrisk_pharmaceutical
1222.41	0	lowrisk_NO_radiation			1706.08	0	lowrisk_NO_pharmaceutical
1401.29	1	highrisk_radiation			6419.96	0	highrisk_NO_pharmaceutical
575.835	0	lowrisk_NO_radiation			1222.41	0	lowrisk_NO_pharmaceutical
576.835	1	highrisk_NO_radiation			1401.29	1	highrisk_pharmaceutical
984.564	1	lowrisk_NO_radiation			575.835	0	lowrisk_NO_pharmaceutical
173.103	0	lowrisk_NO_radiation			576.835	1	highrisk_NO_pharmaceutical
1339.33	1	lowrisk_radiation			984.564	1	lowrisk_NO_pharmaceutical
4750.06	0	lowrisk_radiation			173.103	0	lowrisk_NO_pharmaceutical
532.864	0	lowrisk_NO_radiation			1339.33	1	lowrisk_pharmaceutical
287.027	0	lowrisk_NO_radiation			4750.06	0	lowrisk_NO_pharmaceutical
1120.47	1	highrisk_NO_radiation			532.864	0	lowrisk_pharmaceutical
2874.31	1	highrisk_radiation			287.027	0	lowrisk_NO_pharmaceutical
538.86	1	highrisk_radiation			1120.47	1	highrisk_pharmaceutical
1201.42	0	lowrisk_NO_radiation			2874.31	1	highrisk_pharmaceutical
1120.47	1	lowrisk_NO_radiation			538.86	1	highrisk_pharmaceutical
1800.02	0	lowrisk_NO_radiation			1201.42	0	lowrisk_NO_pharmaceutical
2545.53	0	lowrisk_NO_radiation			1120.47	1	lowrisk_pharmaceutical
987.562	1	highrisk_NO_radiation			1800.02	0	lowrisk_NO_pharmaceutical
97.153	0	lowrisk_NO_radiation			2545.53	0	lowrisk_NO_pharmaceutical
0.21733	0	lowrisk_NO_radiation			987.562	1	highrisk_NO_pharmaceutical
722.738	1	highrisk_NO_radiation			97.153	0	lowrisk_NO_pharmaceutical
129.132	0	lowrisk_NO_radiation			0.21733	0	lowrisk_NO_pharmaceutical
154.115	0	highrisk_radiation			722.738	1	highrisk_pharmaceutical
286.028	0	highrisk_NO_radiation			129.132	0	lowrisk_pharmaceutical
1885.97	1	lowrisk_radiation			154.115	0	highrisk_pharmaceutical
1826.01	0	lowrisk_NO_radiation			286.028	0	highrisk_pharmaceutical
1006.55	0	highrisk_NO_radiation			1885.97	1	lowrisk_pharmaceutical
161.111	0	highrisk_NO_radiation			1826.01	0	lowrisk_NO_pharmaceutical
605.815	1	highrisk_NO_radiation			1006.55	0	highrisk_NO_pharmaceutical
243.056	1	highrisk_radiation			161.111	0	highrisk_pharmaceutical
1120.47	1	lowrisk_NO_radiation			605.815	1	highrisk_pharmaceutical
152.116	0	highrisk_radiation			243.056	1	highrisk_pharmaceutical
183.096	0	lowrisk_NO_radiation			1120.47	1	lowrisk_pharmaceutical
554.849	0	lowrisk_NO_radiation			152.116	0	highrisk_NO_pharmaceutical
2760.38	0	lowrisk_radiation			183.096	0	lowrisk_NO_pharmaceutical
4204.43	0	lowrisk_radiation			554.849	0	lowrisk_NO_pharmaceutical
532.864	0	highrisk_NO_radiation			2760.38	0	lowrisk_pharmaceutical
3976.58	1	highrisk_radiation			4204.43	0	lowrisk_pharmaceutical
78.1656	0	lowrisk_NO_radiation			532.864	0	highrisk_pharmaceutical
85.1609	0	lowrisk_NO_radiation			3976.58	1	highrisk_pharmaceutical
148.119	0	lowrisk_NO_radiation			78.1656	0	lowrisk_NO_pharmaceutical
1762.05	1	lowrisk_radiation			85.1609	0	lowrisk_NO_pharmaceutical
200.085	1	highrisk_NO_radiation			148.119	0	lowrisk_NO_pharmaceutical
2285.7	1	highrisk_radiation			1762.05	1	lowrisk_pharmaceutical
933.598	1	lowrisk_NO_radiation			200.085	1	highrisk_NO_pharmaceutical
232.063	0	lowrisk_NO_radiation			2285.7	1	highrisk_pharmaceutical
351.984	1	highrisk_NO_radiation			933.598	1	lowrisk_pharmaceutical
639.793	1	lowrisk_NO_radiation			232.063	0	lowrisk_NO_pharmaceutical
0.21733	0	highrisk_NO_radiation			351.984	1	highrisk_pharmaceutical
433.929	0	highrisk_NO_radiation			639.793	1	lowrisk_NO_pharmaceutical
1525.2	1	lowrisk_radiation			0.21733	0	highrisk_NO_pharmaceutical
1164.44	0	highrisk_radiation			433.929	0	highrisk_pharmaceutical
2659.45	1	lowrisk_NO_radiation			1525.2	1	lowrisk_pharmaceutical
686.762	0	lowrisk_NO_radiation			1164.44	0	highrisk_NO_pharmaceutical
516.874	0	lowrisk_NO_radiation			2659.45	1	lowrisk_pharmaceutical
258.046	0	highrisk_NO_radiation			686.762	0	lowrisk_pharmaceutical
409.945	0	lowrisk_NO_radiation			516.874	0	lowrisk_pharmaceutical
2100.82	0	lowrisk_NO_radiation			258.046	0	highrisk_pharmaceutical
4066.52	1	lowrisk_radiation			409.945	0	lowrisk_pharmaceutical
3.21534	0	lowrisk_NO_radiation			2100.82	0	lowrisk_NO_pharmaceutical
5543.54	0	lowrisk_radiation			4066.52	1	lowrisk_pharmaceutical
682.764	1	highrisk_radiation			3.21534	0	lowrisk_pharmaceutical
1251.39	1	highrisk_radiation			5543.54	0	lowrisk_pharmaceutical
1287.36	0	lowrisk_radiation			682.764	1	highrisk_pharmaceutical
2051.86	1	lowrisk_NO_radiation			1287.36	0	lowrisk_pharmaceutical
264.042	0	lowrisk_NO_radiation			2051.86	1	lowrisk_pharmaceutical
2371.64	0	lowrisk_NO_radiation			264.042	0	lowrisk_NO_pharmaceutical
3569.85	1	lowrisk_NO_radiation			2371.64	0	lowrisk_pharmaceutical
2378.64	1	lowrisk_radiation			3569.85	1	lowrisk_NO_pharmaceutical
1999.89	1	lowrisk_NO_radiation			2378.64	1	lowrisk_pharmaceutical
922.605	0	highrisk_NO_radiation			1999.89	1	lowrisk_NO_pharmaceutical
718.74	0	lowrisk_NO_radiation			922.605	0	highrisk_pharmaceutical
729.733	0	lowrisk_radiation			718.74	0	lowrisk_NO_pharmaceutical
576.835	0	lowrisk_NO_radiation			729.733	0	lowrisk_pharmaceutical
383.963	0	lowrisk_NO_radiation			576.835	0	lowrisk_NO_pharmaceutical
2432.6	1	lowrisk_NO_radiation			383.963	0	lowrisk_NO_pharmaceutical
434.929	0	lowrisk_NO_radiation			2432.6	1	lowrisk_pharmaceutical
284.029	0	highrisk_NO_radiation			434.929	0	lowrisk_pharmaceutical
83.1623	0	lowrisk_NO_radiation			284.029	0	highrisk_pharmaceutical
					83.1623	0	lowrisk_NO_pharmaceutical

## Sheet: Sheet10
Table S10 Sensitivity of PIPM to radiotherapy and chemotherapy in CGGA cohort
Survival_time	Vital_status	risk				Survival_time	Vital_status	risk
3818	0	highrisk_Chemo				3818	0	highrisk_NO_Chemo
255	1	highrisk_Chemo				255	1	highrisk_Chemo
346	1	highrisk_Chemo				346	1	highrisk_Chemo
110	1	highrisk_NO_Chemo				110	1	highrisk_Chemo
165	1	highrisk_NO_Chemo				165	1	highrisk_Chemo
213	1	highrisk_Chemo				213	1	highrisk_NO_Chemo
519	0	highrisk_Chemo				519	0	highrisk_NO_Chemo
682	1	highrisk_Chemo				682	1	highrisk_Chemo
3075	1	highrisk_Chemo				3075	1	highrisk_Chemo
1571	1	highrisk_Chemo				1571	1	highrisk_Chemo
754	1	highrisk_Chemo				754	1	highrisk_Chemo
568	1	highrisk_NO_Chemo				568	1	highrisk_Chemo
728	1	highrisk_Chemo				728	1	highrisk_NO_Chemo
349	1	highrisk_Chemo				349	1	highrisk_Chemo
810	1	highrisk_Chemo				810	1	highrisk_Chemo
1091	1	highrisk_Chemo				1091	1	highrisk_Chemo
592	1	highrisk_NO_Chemo				592	1	highrisk_Chemo
316	1	highrisk_Chemo				316	1	highrisk_Chemo
217	1	lowrisk_NO_Chemo				217	1	lowrisk_NO_Chemo
451	1	highrisk_Chemo				451	1	highrisk_Chemo
1117	1	highrisk_Chemo				1117	1	highrisk_Chemo
485	1	highrisk_Chemo				485	1	highrisk_Chemo
1197	1	lowrisk_Chemo				1197	1	lowrisk_Chemo
922	1	lowrisk_Chemo				922	1	lowrisk_NO_Chemo
240	1	highrisk_Chemo				240	1	highrisk_Chemo
413	1	highrisk_NO_Chemo				413	1	highrisk_Chemo
450	1	highrisk_Chemo				450	1	highrisk_Chemo
1227	0	highrisk_Chemo				1227	0	highrisk_Chemo
257	1	lowrisk_Chemo				257	1	lowrisk_Chemo
605	1	highrisk_Chemo				605	1	highrisk_Chemo
313	1	highrisk_Chemo				313	1	highrisk_Chemo
287	1	highrisk_Chemo				287	1	highrisk_Chemo
272	1	highrisk_Chemo				272	1	highrisk_Chemo
706	1	highrisk_Chemo				706	1	highrisk_Chemo
297	1	highrisk_Chemo				297	1	highrisk_Chemo
20	1	highrisk_NO_Chemo				20	1	highrisk_NO_Chemo
273	1	highrisk_Chemo				273	1	highrisk_Chemo
115	1	highrisk_NO_Chemo				115	1	highrisk_NO_Chemo
773	1	lowrisk_NO_Chemo				773	1	lowrisk_Chemo
189	1	lowrisk_Chemo				189	1	lowrisk_Chemo
524	1	lowrisk_Chemo				524	1	lowrisk_Chemo
125	1	highrisk_NO_Chemo				125	1	highrisk_Chemo
448	1	lowrisk_Chemo				448	1	lowrisk_Chemo
2910	0	lowrisk_Chemo				2910	0	lowrisk_Chemo
21	1	highrisk_Chemo				21	1	highrisk_Chemo
98	1	highrisk_Chemo				98	1	highrisk_NO_Chemo
80	1	highrisk_NO_Chemo				80	1	highrisk_NO_Chemo
2902	0	highrisk_Chemo				2902	0	highrisk_Chemo
551	1	highrisk_Chemo				551	1	highrisk_Chemo
240	1	lowrisk_Chemo				240	1	lowrisk_Chemo
380	1	highrisk_Chemo				380	1	highrisk_Chemo
60	1	highrisk_Chemo				60	1	highrisk_NO_Chemo
511	0	highrisk_Chemo				511	0	highrisk_NO_Chemo
1123	1	highrisk_Chemo				1123	1	highrisk_Chemo
1110	1	lowrisk_Chemo				1110	1	lowrisk_Chemo
187	1	highrisk_Chemo				187	1	highrisk_Chemo
95	1	highrisk_Chemo				95	1	highrisk_Chemo
285	1	highrisk_Chemo				285	1	highrisk_Chemo
326	0	highrisk_Chemo				326	0	highrisk_Chemo
276	1	highrisk_Chemo				276	1	highrisk_Chemo
1363	1	highrisk_Chemo				1363	1	highrisk_Chemo
330	1	lowrisk_Chemo				330	1	lowrisk_Chemo
2341	1	lowrisk_Chemo				2341	1	lowrisk_Chemo
2933	0	highrisk_NO_Chemo				2933	0	highrisk_Chemo
218	1	highrisk_NO_Chemo				218	1	highrisk_NO_Chemo
611	0	highrisk_Chemo				611	0	highrisk_Chemo
530	0	highrisk_NO_Chemo				530	0	highrisk_NO_Chemo
140	1	highrisk_Chemo				140	1	highrisk_Chemo
4339	0	lowrisk_NO_Chemo				4339	0	lowrisk_NO_Chemo
1122	1	highrisk_Chemo				1122	1	highrisk_Chemo
184	0	highrisk_Chemo				184	0	highrisk_Chemo
1561	1	highrisk_Chemo				1561	1	highrisk_Chemo
355	1	highrisk_Chemo				355	1	highrisk_Chemo
278	1	highrisk_Chemo				278	1	highrisk_Chemo
436	1	highrisk_Chemo				436	1	highrisk_Chemo
2383	1	lowrisk_Chemo				2383	1	lowrisk_Chemo
4436	0	lowrisk_Chemo				4436	0	lowrisk_Chemo
296	1	highrisk_NO_Chemo				296	1	highrisk_NO_Chemo
123	1	lowrisk_NO_Chemo				123	1	lowrisk_Chemo
139	1	highrisk_NO_Chemo				139	1	highrisk_Chemo
4377	0	lowrisk_NO_Chemo				4377	0	lowrisk_Chemo
680	1	lowrisk_Chemo				680	1	lowrisk_Chemo
3606	0	highrisk_NO_Chemo				3606	0	highrisk_Chemo
363	1	highrisk_Chemo				363	1	highrisk_Chemo
419	1	highrisk_NO_Chemo				419	1	highrisk_Chemo
382	1	highrisk_Chemo				382	1	highrisk_Chemo
953	1	highrisk_Chemo				953	1	highrisk_Chemo
4301	0	lowrisk_Chemo				4301	0	lowrisk_Chemo
1813	1	lowrisk_Chemo				1813	1	lowrisk_Chemo
2387	0	lowrisk_NO_Chemo				2387	0	lowrisk_Chemo
332	1	lowrisk_Chemo				332	1	lowrisk_Chemo
373	1	highrisk_Chemo				373	1	highrisk_Chemo
731	0	lowrisk_Chemo				731	0	lowrisk_Chemo
608	1	lowrisk_Chemo				608	1	lowrisk_NO_Chemo
377	1	highrisk_Chemo				377	1	highrisk_Chemo
387	1	highrisk_Chemo				387	1	highrisk_NO_Chemo
264	1	highrisk_NO_Chemo				264	1	highrisk_Chemo
2374	1	lowrisk_Chemo				2374	1	lowrisk_Chemo
171	0	lowrisk_Chemo				171	0	lowrisk_Chemo
1024	1	highrisk_Chemo				1024	1	highrisk_Chemo
504	1	highrisk_NO_Chemo				504	1	highrisk_Chemo
4104	0	lowrisk_NO_Chemo				4104	0	lowrisk_Chemo
444	1	highrisk_NO_Chemo				444	1	highrisk_NO_Chemo
290	1	highrisk_NO_Chemo				290	1	highrisk_Chemo
346	1	highrisk_NO_Chemo				346	1	highrisk_Chemo
253	1	lowrisk_NO_Chemo				253	1	lowrisk_Chemo
560	0	highrisk_Chemo				560	0	highrisk_Chemo
682	1	highrisk_Chemo				682	1	highrisk_Chemo
615	0	highrisk_Chemo				615	0	highrisk_Chemo
4041	0	lowrisk_Chemo				4041	0	lowrisk_Chemo
1168	0	highrisk_Chemo				1168	0	highrisk_Chemo
433	1	highrisk_Chemo				433	1	highrisk_Chemo
205	1	highrisk_Chemo				205	1	highrisk_Chemo
240	0	highrisk_Chemo				240	0	highrisk_Chemo
565	0	highrisk_NO_Chemo				565	0	highrisk_NO_Chemo
388	1	highrisk_NO_Chemo				388	1	highrisk_Chemo
3965	0	lowrisk_NO_Chemo				3965	0	lowrisk_Chemo
864	1	highrisk_Chemo				864	1	highrisk_NO_Chemo
485	1	highrisk_Chemo				485	1	highrisk_NO_Chemo
424	1	highrisk_Chemo				424	1	highrisk_Chemo
234	1	highrisk_NO_Chemo				234	1	highrisk_Chemo
828	1	highrisk_Chemo				828	1	highrisk_Chemo
262	1	highrisk_NO_Chemo				262	1	highrisk_Chemo
264	1	highrisk_NO_Chemo				264	1	highrisk_NO_Chemo
359	1	highrisk_Chemo				359	1	highrisk_NO_Chemo
662	1	highrisk_NO_Chemo				662	1	highrisk_Chemo
35	1	highrisk_NO_Chemo				35	1	highrisk_NO_Chemo
966	1	highrisk_Chemo				966	1	highrisk_Chemo
314	1	highrisk_NO_Chemo				314	1	highrisk_Chemo
136	1	highrisk_NO_Chemo				136	1	highrisk_NO_Chemo
767	1	highrisk_Chemo				767	1	highrisk_Chemo
182	1	lowrisk_NO_Chemo				182	1	lowrisk_NO_Chemo
501	1	lowrisk_Chemo				501	1	lowrisk_Chemo
102	1	highrisk_Chemo				102	1	highrisk_Chemo
3390	0	lowrisk_NO_Chemo				3390	0	lowrisk_Chemo
3117	0	lowrisk_Chemo				3117	0	lowrisk_Chemo
3816	0	lowrisk_Chemo				3816	0	lowrisk_NO_Chemo
1726	1	lowrisk_NO_Chemo				1726	1	lowrisk_Chemo
1121	1	highrisk_NO_Chemo				1121	1	highrisk_Chemo
2689	0	highrisk_Chemo				2689	0	highrisk_Chemo
2458	1	lowrisk_Chemo				2458	1	lowrisk_NO_Chemo
228	1	highrisk_Chemo				228	1	highrisk_NO_Chemo
533	1	highrisk_Chemo				533	1	highrisk_NO_Chemo
69	1	highrisk_NO_Chemo				69	1	highrisk_NO_Chemo
253	1	highrisk_Chemo				253	1	highrisk_NO_Chemo
610	1	highrisk_Chemo				610	1	highrisk_Chemo
1266	1	lowrisk_Chemo				1266	1	lowrisk_NO_Chemo
169	1	highrisk_NO_Chemo				169	1	highrisk_Chemo
237	1	highrisk_Chemo				237	1	highrisk_NO_Chemo
2499	0	lowrisk_NO_Chemo				2499	0	lowrisk_Chemo
347	1	highrisk_Chemo				347	1	highrisk_Chemo
442	1	highrisk_Chemo				442	1	highrisk_NO_Chemo
3083	0	lowrisk_Chemo				3083	0	lowrisk_NO_Chemo
3083	0	lowrisk_Chemo				3083	0	lowrisk_NO_Chemo
30	1	highrisk_Chemo				30	1	highrisk_Chemo
2121	1	lowrisk_Chemo				2121	1	lowrisk_Chemo
1198	1	highrisk_Chemo				1198	1	highrisk_Chemo
2280	1	lowrisk_Chemo				2280	1	lowrisk_Chemo
534	1	lowrisk_Chemo				534	1	lowrisk_Chemo
966	0	highrisk_Chemo				966	0	highrisk_Chemo
173	1	highrisk_NO_Chemo				173	1	highrisk_NO_Chemo
254	1	lowrisk_Chemo				254	1	lowrisk_Chemo
849	1	lowrisk_Chemo				849	1	lowrisk_Chemo
327	1	highrisk_Chemo				327	1	highrisk_Chemo
2847	0	lowrisk_Chemo				2847	0	lowrisk_Chemo
142	1	lowrisk_NO_Chemo				142	1	lowrisk_Chemo
93	1	highrisk_NO_Chemo				93	1	highrisk_Chemo
47	1	highrisk_Chemo				47	1	highrisk_Chemo
192	1	lowrisk_Chemo				192	1	lowrisk_Chemo
486	1	highrisk_Chemo				486	1	highrisk_Chemo
140	1	highrisk_Chemo				140	1	highrisk_Chemo
2155	1	lowrisk_Chemo				2155	1	lowrisk_Chemo
2728	0	lowrisk_Chemo				2728	0	lowrisk_NO_Chemo
297	1	lowrisk_Chemo				297	1	lowrisk_Chemo
707	0	highrisk_Chemo				707	0	highrisk_Chemo
4810	0	lowrisk_NO_Chemo				4810	0	lowrisk_Chemo
319	1	highrisk_Chemo				319	1	highrisk_Chemo
1300	0	lowrisk_NO_Chemo				1300	0	lowrisk_Chemo
166	0	lowrisk_NO_Chemo				166	0	lowrisk_Chemo
4794	0	lowrisk_Chemo				4794	0	lowrisk_Chemo
159	0	lowrisk_Chemo				159	0	lowrisk_Chemo
4131	0	lowrisk_NO_Chemo				4131	0	lowrisk_Chemo
1375	1	lowrisk_NO_Chemo				1375	1	lowrisk_NO_Chemo
2636	1	highrisk_NO_Chemo				2636	1	highrisk_Chemo
3471	1	lowrisk_Chemo				3471	1	lowrisk_Chemo
2200	1	lowrisk_Chemo				2200	1	lowrisk_Chemo
2569	1	lowrisk_Chemo				2569	1	lowrisk_Chemo
1784	0	lowrisk_NO_Chemo				1784	0	lowrisk_Chemo
494	1	highrisk_Chemo				494	1	highrisk_Chemo
1322	1	lowrisk_NO_Chemo				1322	1	lowrisk_Chemo
4516	0	lowrisk_Chemo				4516	0	lowrisk_Chemo
4509	0	lowrisk_NO_Chemo				4509	0	lowrisk_Chemo
420	1	lowrisk_Chemo				420	1	lowrisk_Chemo
4446	0	lowrisk_NO_Chemo				4446	0	lowrisk_Chemo
2438	0	lowrisk_Chemo				2438	0	lowrisk_Chemo
3805	0	lowrisk_Chemo				3805	0	lowrisk_Chemo
1075	1	lowrisk_Chemo				1075	1	lowrisk_Chemo
4428	0	lowrisk_NO_Chemo				4428	0	lowrisk_Chemo
4415	0	lowrisk_NO_Chemo				4415	0	lowrisk_Chemo
4404	0	lowrisk_Chemo				4404	0	lowrisk_Chemo
4372	0	lowrisk_NO_Chemo				4372	0	lowrisk_Chemo
556	1	highrisk_Chemo				556	1	highrisk_NO_Chemo
4364	0	lowrisk_NO_Chemo				4364	0	lowrisk_Chemo
4355	0	lowrisk_NO_Chemo				4355	0	lowrisk_Chemo
1395	1	lowrisk_NO_Chemo				1395	1	lowrisk_Chemo
1655	1	lowrisk_Chemo				1655	1	lowrisk_Chemo
3678	1	lowrisk_Chemo				3678	1	lowrisk_Chemo
1134	1	lowrisk_NO_Chemo				1134	1	lowrisk_Chemo
169	0	lowrisk_Chemo				169	0	lowrisk_Chemo
4301	0	highrisk_Chemo				4301	0	highrisk_NO_Chemo
1390	0	lowrisk_NO_Chemo				1390	0	lowrisk_Chemo
577	1	highrisk_Chemo				577	1	highrisk_Chemo
4264	0	lowrisk_Chemo				4264	0	lowrisk_Chemo
3412	1	lowrisk_Chemo				3412	1	lowrisk_Chemo
4250	0	lowrisk_NO_Chemo				4250	0	lowrisk_Chemo
4232	0	lowrisk_NO_Chemo				4232	0	lowrisk_Chemo
285	1	lowrisk_NO_Chemo				285	1	lowrisk_NO_Chemo
2500	1	lowrisk_NO_Chemo				2500	1	lowrisk_Chemo
4216	0	lowrisk_NO_Chemo				4216	0	lowrisk_Chemo
4211	0	lowrisk_Chemo				4211	0	lowrisk_Chemo
3240	1	highrisk_Chemo				3240	1	highrisk_Chemo
4195	0	lowrisk_NO_Chemo				4195	0	lowrisk_Chemo
1195	1	highrisk_NO_Chemo				1195	1	highrisk_NO_Chemo
1852	1	lowrisk_Chemo				1852	1	lowrisk_Chemo
2573	1	lowrisk_NO_Chemo				2573	1	lowrisk_Chemo
661	1	lowrisk_Chemo				661	1	lowrisk_NO_Chemo
3430	0	lowrisk_NO_Chemo				3430	0	lowrisk_Chemo
4148	0	lowrisk_NO_Chemo				4148	0	lowrisk_Chemo
971	1	highrisk_Chemo				971	1	highrisk_Chemo
3681	0	lowrisk_NO_Chemo				3681	0	lowrisk_Chemo
1048	1	highrisk_Chemo				1048	1	highrisk_Chemo
4111	0	lowrisk_NO_Chemo				4111	0	lowrisk_Chemo
1841	1	highrisk_NO_Chemo				1841	1	highrisk_Chemo
4106	0	lowrisk_NO_Chemo				4106	0	lowrisk_Chemo
3518	1	lowrisk_NO_Chemo				3518	1	lowrisk_Chemo
4036	0	lowrisk_NO_Chemo				4036	0	lowrisk_Chemo
2220	1	lowrisk_NO_Chemo				2220	1	lowrisk_Chemo
4028	0	lowrisk_NO_Chemo				4028	0	lowrisk_Chemo
2238	1	lowrisk_Chemo				2238	1	lowrisk_NO_Chemo
4014	0	highrisk_NO_Chemo				4014	0	highrisk_Chemo
4012	0	lowrisk_Chemo				4012	0	lowrisk_Chemo
4006	0	lowrisk_Chemo				4006	0	lowrisk_Chemo
3985	0	lowrisk_NO_Chemo				3985	0	lowrisk_Chemo
3978	0	lowrisk_NO_Chemo				3978	0	lowrisk_NO_Chemo
1132	1	lowrisk_Chemo				1132	1	lowrisk_Chemo
3161	1	lowrisk_NO_Chemo				3161	1	lowrisk_Chemo
232	1	highrisk_Chemo				232	1	highrisk_NO_Chemo
775	1	highrisk_NO_Chemo				775	1	highrisk_Chemo
3175	1	lowrisk_NO_Chemo				3175	1	lowrisk_Chemo
3921	0	lowrisk_NO_Chemo				3921	0	lowrisk_Chemo
3698	0	lowrisk_Chemo				3698	0	lowrisk_Chemo
3692	0	lowrisk_NO_Chemo				3692	0	lowrisk_Chemo
3670	0	lowrisk_Chemo				3670	0	lowrisk_Chemo
2368	1	lowrisk_NO_Chemo				2368	1	lowrisk_NO_Chemo
1209	1	lowrisk_NO_Chemo				1209	1	lowrisk_Chemo
838	1	highrisk_NO_Chemo				838	1	highrisk_Chemo
3651	0	lowrisk_Chemo				3651	0	lowrisk_Chemo
3644	0	lowrisk_NO_Chemo				3644	0	lowrisk_Chemo
117	1	highrisk_NO_Chemo				117	1	highrisk_NO_Chemo
148	1	highrisk_Chemo				148	1	highrisk_NO_Chemo
690	1	highrisk_NO_Chemo				690	1	highrisk_Chemo
3558	0	lowrisk_Chemo				3558	0	lowrisk_NO_Chemo
857	0	lowrisk_Chemo				857	0	lowrisk_Chemo
301	1	highrisk_Chemo				301	1	highrisk_NO_Chemo
1049	1	lowrisk_Chemo				1049	1	lowrisk_Chemo
222	1	highrisk_Chemo				222	1	highrisk_Chemo
3530	0	lowrisk_Chemo				3530	0	lowrisk_Chemo
65	1	highrisk_NO_Chemo				65	1	highrisk_NO_Chemo
4740	0	lowrisk_Chemo				4740	0	lowrisk_Chemo
213	1	lowrisk_NO_Chemo				213	1	lowrisk_NO_Chemo
1029	1	highrisk_Chemo				1029	1	highrisk_Chemo
3411	0	lowrisk_NO_Chemo				3411	0	lowrisk_NO_Chemo
1410	1	highrisk_NO_Chemo				1410	1	highrisk_NO_Chemo
900	1	highrisk_NO_Chemo				900	1	highrisk_Chemo
316	1	highrisk_Chemo				316	1	highrisk_Chemo
371	1	highrisk_Chemo				371	1	highrisk_Chemo
22	1	highrisk_NO_Chemo				22	1	highrisk_Chemo
334	1	highrisk_Chemo				334	1	highrisk_Chemo
3253	1	highrisk_Chemo				3253	1	highrisk_NO_Chemo
271	1	highrisk_Chemo				271	1	highrisk_Chemo
87	1	highrisk_Chemo				87	1	highrisk_Chemo
2779	1	highrisk_Chemo				2779	1	highrisk_Chemo
123	1	highrisk_Chemo				123	1	highrisk_NO_Chemo
461	1	highrisk_Chemo				461	1	highrisk_Chemo
249	1	lowrisk_Chemo				249	1	lowrisk_Chemo
399	1	highrisk_NO_Chemo				399	1	highrisk_NO_Chemo
423	1	highrisk_Chemo				423	1	highrisk_NO_Chemo
943	1	highrisk_Chemo				943	1	highrisk_Chemo
2973	0	lowrisk_Chemo				2973	0	lowrisk_Chemo
184	1	highrisk_Chemo				184	1	highrisk_Chemo
958	1	lowrisk_Chemo				958	1	lowrisk_Chemo
210	1	highrisk_Chemo				210	1	highrisk_Chemo
183	1	highrisk_NO_Chemo				183	1	highrisk_Chemo
2978	0	lowrisk_NO_Chemo				2978	0	lowrisk_Chemo
610	1	highrisk_Chemo				610	1	highrisk_Chemo
4133	0	highrisk_Chemo				4133	0	highrisk_Chemo
1264	1	highrisk_NO_Chemo				1264	1	highrisk_Chemo
216	1	highrisk_NO_Chemo				216	1	highrisk_Chemo
306	1	lowrisk_Chemo				306	1	lowrisk_Chemo
3818	0	lowrisk_Chemo				3818	0	lowrisk_NO_Chemo
247	1	highrisk_Chemo				247	1	highrisk_Chemo
3680	1	highrisk_Chemo				3680	1	highrisk_Chemo
264	1	lowrisk_Chemo				264	1	lowrisk_NO_Chemo
769	1	lowrisk_NO_Chemo				769	1	lowrisk_Chemo
2528	1	lowrisk_Chemo				2528	1	lowrisk_Chemo
1189	1	highrisk_NO_Chemo				1189	1	highrisk_Chemo
3665	0	lowrisk_Chemo				3665	0	lowrisk_Chemo
1323	0	lowrisk_Chemo				1323	0	lowrisk_NO_Chemo
807	1	highrisk_Chemo				807	1	highrisk_Chemo
781	0	highrisk_NO_Chemo				781	0	highrisk_Chemo
3594	0	lowrisk_Chemo				3594	0	lowrisk_Chemo
704	0	lowrisk_Chemo				704	0	lowrisk_NO_Chemo
1612	1	lowrisk_Chemo				1612	1	lowrisk_Chemo
1550	1	highrisk_Chemo				1550	1	highrisk_Chemo
996	1	lowrisk_Chemo				996	1	lowrisk_Chemo
5029	0	lowrisk_Chemo				5029	0	lowrisk_NO_Chemo
3413	0	lowrisk_Chemo				3413	0	lowrisk_Chemo
724	1	lowrisk_NO_Chemo				724	1	lowrisk_Chemo
2157	1	highrisk_NO_Chemo				2157	1	highrisk_NO_Chemo
399	1	highrisk_Chemo				399	1	highrisk_Chemo
367	1	highrisk_Chemo				367	1	highrisk_NO_Chemo
1978	1	highrisk_Chemo				1978	1	highrisk_Chemo
702	0	lowrisk_Chemo				702	0	lowrisk_NO_Chemo
1379	1	lowrisk_Chemo				1379	1	lowrisk_Chemo
3315	0	lowrisk_Chemo				3315	0	lowrisk_Chemo
215	1	highrisk_NO_Chemo				215	1	highrisk_NO_Chemo
586	1	highrisk_Chemo				586	1	highrisk_Chemo
421	1	highrisk_NO_Chemo				421	1	highrisk_Chemo
685	1	highrisk_Chemo				685	1	highrisk_Chemo
2697	1	highrisk_Chemo				2697	1	highrisk_Chemo
1535	1	lowrisk_Chemo				1535	1	lowrisk_Chemo
423	1	lowrisk_Chemo				423	1	lowrisk_Chemo
3279	0	lowrisk_Chemo				3279	0	lowrisk_Chemo
785	1	highrisk_Chemo				785	1	highrisk_Chemo
2631	1	highrisk_Chemo				2631	1	highrisk_Chemo
403	1	highrisk_NO_Chemo				403	1	highrisk_Chemo
3252	0	highrisk_Chemo				3252	0	highrisk_Chemo
3252	0	lowrisk_Chemo				3252	0	lowrisk_Chemo
60	1	highrisk_Chemo				60	1	highrisk_NO_Chemo
1245	1	highrisk_Chemo				1245	1	highrisk_Chemo
412	1	highrisk_Chemo				412	1	highrisk_Chemo
1006	1	highrisk_Chemo				1006	1	highrisk_Chemo
2506	0	lowrisk_Chemo				2506	0	lowrisk_Chemo
3216	0	lowrisk_Chemo				3216	0	lowrisk_NO_Chemo
597	1	highrisk_Chemo				597	1	highrisk_Chemo
3202	0	highrisk_Chemo				3202	0	highrisk_NO_Chemo
1374	1	highrisk_Chemo				1374	1	highrisk_Chemo
3195	0	lowrisk_Chemo				3195	0	lowrisk_Chemo
728	1	lowrisk_Chemo				728	1	lowrisk_Chemo
3189	0	lowrisk_Chemo				3189	0	lowrisk_Chemo
3182	0	lowrisk_Chemo				3182	0	lowrisk_NO_Chemo
3181	0	lowrisk_Chemo				3181	0	lowrisk_Chemo
3175	0	highrisk_Chemo				3175	0	highrisk_Chemo
1023	1	lowrisk_Chemo				1023	1	lowrisk_NO_Chemo
1766	1	lowrisk_Chemo				1766	1	lowrisk_Chemo
3132	0	lowrisk_Chemo				3132	0	lowrisk_Chemo
423	1	lowrisk_Chemo				423	1	lowrisk_Chemo
319	0	lowrisk_Chemo				319	0	lowrisk_Chemo
409	1	highrisk_Chemo				409	1	highrisk_Chemo
157	1	lowrisk_NO_Chemo				157	1	lowrisk_Chemo
732	1	lowrisk_Chemo				732	1	lowrisk_Chemo
3083	0	lowrisk_Chemo				3083	0	lowrisk_NO_Chemo
3081	0	lowrisk_Chemo				3081	0	lowrisk_Chemo
477	1	highrisk_NO_Chemo				477	1	highrisk_NO_Chemo
3067	0	lowrisk_Chemo				3067	0	lowrisk_NO_Chemo
289	1	highrisk_Chemo				289	1	highrisk_Chemo
3057	0	lowrisk_Chemo				3057	0	lowrisk_NO_Chemo
930	1	highrisk_Chemo				930	1	highrisk_Chemo
3050	0	lowrisk_Chemo				3050	0	lowrisk_NO_Chemo
162	1	highrisk_Chemo				162	1	highrisk_Chemo
3043	0	lowrisk_NO_Chemo				3043	0	lowrisk_NO_Chemo
2293	1	lowrisk_Chemo				2293	1	lowrisk_Chemo
683	1	highrisk_Chemo				683	1	highrisk_Chemo
671	1	lowrisk_Chemo				671	1	lowrisk_Chemo
2627	0	lowrisk_Chemo				2627	0	lowrisk_NO_Chemo
2068	1	lowrisk_Chemo				2068	1	lowrisk_Chemo
3005	0	lowrisk_NO_Chemo				3005	0	lowrisk_NO_Chemo
192	1	lowrisk_NO_Chemo				192	1	lowrisk_NO_Chemo
2997	0	lowrisk_NO_Chemo				2997	0	lowrisk_NO_Chemo
139	1	lowrisk_Chemo				139	1	lowrisk_Chemo
119	1	highrisk_Chemo				119	1	highrisk_Chemo
2558	0	highrisk_Chemo				2558	0	highrisk_Chemo
193	1	lowrisk_Chemo				193	1	lowrisk_Chemo
178	1	highrisk_Chemo				178	1	highrisk_Chemo
167	1	highrisk_NO_Chemo				167	1	highrisk_Chemo
2930	0	lowrisk_Chemo				2930	0	lowrisk_NO_Chemo
2924	0	lowrisk_Chemo				2924	0	lowrisk_NO_Chemo
2439	0	lowrisk_Chemo				2439	0	lowrisk_Chemo
1117	1	highrisk_Chemo				1117	1	highrisk_Chemo
2907	0	lowrisk_Chemo				2907	0	lowrisk_Chemo
2423	0	highrisk_Chemo				2423	0	highrisk_Chemo
311	1	highrisk_Chemo				311	1	highrisk_Chemo
1794	1	lowrisk_Chemo				1794	1	lowrisk_Chemo
2862	0	lowrisk_Chemo				2862	0	lowrisk_Chemo
2703	1	lowrisk_Chemo				2703	1	lowrisk_Chemo
965	0	highrisk_NO_Chemo				965	0	highrisk_NO_Chemo
1081	1	lowrisk_Chemo				1081	1	lowrisk_Chemo
2865	0	lowrisk_NO_Chemo				2865	0	lowrisk_NO_Chemo
1498	0	highrisk_NO_Chemo				1498	0	highrisk_Chemo
2862	0	highrisk_Chemo				2862	0	highrisk_Chemo
703	1	highrisk_Chemo				703	1	highrisk_Chemo
323	1	lowrisk_NO_Chemo				323	1	lowrisk_Chemo
147	1	highrisk_Chemo				147	1	highrisk_Chemo
2840	0	lowrisk_NO_Chemo				2840	0	lowrisk_NO_Chemo
2173	1	highrisk_Chemo				2173	1	highrisk_Chemo
2833	0	lowrisk_Chemo				2833	0	lowrisk_NO_Chemo
2826	0	highrisk_Chemo				2826	0	highrisk_Chemo
1925	1	highrisk_NO_Chemo				1925	1	highrisk_Chemo
2820	0	highrisk_NO_Chemo				2820	0	highrisk_NO_Chemo
1023	1	highrisk_Chemo				1023	1	highrisk_Chemo
531	1	highrisk_Chemo				531	1	highrisk_Chemo
949	1	lowrisk_Chemo				949	1	lowrisk_Chemo
344	1	lowrisk_Chemo				344	1	lowrisk_Chemo
2805	0	lowrisk_Chemo				2805	0	lowrisk_Chemo
2805	0	lowrisk_Chemo				2805	0	lowrisk_Chemo
254	1	highrisk_Chemo				254	1	highrisk_Chemo
2798	0	lowrisk_NO_Chemo				2798	0	lowrisk_Chemo
361	0	lowrisk_Chemo				361	0	lowrisk_Chemo
2792	0	highrisk_Chemo				2792	0	highrisk_Chemo
2781	0	lowrisk_Chemo				2781	0	lowrisk_Chemo
379	1	highrisk_Chemo				379	1	highrisk_Chemo
292	1	highrisk_Chemo				292	1	highrisk_Chemo
285	1	lowrisk_Chemo				285	1	lowrisk_Chemo
885	0	lowrisk_NO_Chemo				885	0	lowrisk_Chemo
2771	0	highrisk_Chemo				2771	0	highrisk_NO_Chemo
91	1	highrisk_NO_Chemo				91	1	highrisk_NO_Chemo
1670	1	lowrisk_NO_Chemo				1670	1	lowrisk_Chemo
695	1	lowrisk_Chemo				695	1	lowrisk_Chemo
2051	0	lowrisk_Chemo				2051	0	lowrisk_Chemo
427	0	highrisk_Chemo				427	0	highrisk_Chemo
474	1	highrisk_Chemo				474	1	highrisk_Chemo
555	1	lowrisk_Chemo				555	1	lowrisk_Chemo
2743	0	lowrisk_Chemo				2743	0	lowrisk_Chemo
1681	1	lowrisk_Chemo				1681	1	lowrisk_Chemo
2743	0	lowrisk_Chemo				2743	0	lowrisk_Chemo
680	1	highrisk_Chemo				680	1	highrisk_Chemo
2742	0	lowrisk_Chemo				2742	0	lowrisk_Chemo
2729	0	highrisk_NO_Chemo				2729	0	highrisk_NO_Chemo
826	1	highrisk_Chemo				826	1	highrisk_Chemo
2721	0	lowrisk_Chemo				2721	0	lowrisk_Chemo
2720	0	highrisk_Chemo				2720	0	highrisk_Chemo
1934	1	lowrisk_NO_Chemo				1934	1	lowrisk_NO_Chemo
2714	0	lowrisk_Chemo				2714	0	lowrisk_Chemo
288	1	highrisk_Chemo				288	1	highrisk_Chemo
250	1	lowrisk_Chemo				250	1	lowrisk_Chemo
365	1	lowrisk_Chemo				365	1	lowrisk_Chemo
2700	0	lowrisk_Chemo				2700	0	lowrisk_Chemo
205	1	highrisk_Chemo				205	1	highrisk_Chemo
2693	0	lowrisk_Chemo				2693	0	lowrisk_Chemo
641	1	highrisk_Chemo				641	1	highrisk_Chemo
134	1	highrisk_Chemo				134	1	highrisk_Chemo
340	0	lowrisk_NO_Chemo				340	0	lowrisk_Chemo
2686	0	lowrisk_Chemo				2686	0	lowrisk_Chemo
163	1	highrisk_Chemo				163	1	highrisk_Chemo
2049	1	lowrisk_NO_Chemo				2049	1	lowrisk_NO_Chemo
395	1	highrisk_Chemo				395	1	highrisk_Chemo
68	1	highrisk_Chemo				68	1	highrisk_Chemo
1658	1	highrisk_NO_Chemo				1658	1	highrisk_Chemo
1038	1	lowrisk_Chemo				1038	1	lowrisk_Chemo
2671	0	lowrisk_Chemo				2671	0	lowrisk_NO_Chemo
1883	1	highrisk_Chemo				1883	1	highrisk_Chemo
2666	0	highrisk_NO_Chemo				2666	0	highrisk_Chemo
379	1	highrisk_Chemo				379	1	highrisk_Chemo
2665	0	highrisk_Chemo				2665	0	highrisk_NO_Chemo
2665	0	highrisk_Chemo				2665	0	highrisk_NO_Chemo
309	1	lowrisk_Chemo				309	1	lowrisk_Chemo
439	1	highrisk_Chemo				439	1	highrisk_Chemo
469	1	highrisk_Chemo				469	1	highrisk_Chemo
2656	0	lowrisk_Chemo				2656	0	lowrisk_Chemo
2656	0	highrisk_NO_Chemo				2656	0	highrisk_NO_Chemo
313	1	highrisk_Chemo				313	1	highrisk_Chemo
128	1	lowrisk_Chemo				128	1	lowrisk_Chemo
504	1	highrisk_Chemo				504	1	highrisk_Chemo
227	1	highrisk_Chemo				227	1	highrisk_Chemo
175	1	highrisk_Chemo				175	1	highrisk_Chemo
2634	0	lowrisk_NO_Chemo				2634	0	lowrisk_Chemo
867	1	highrisk_NO_Chemo				867	1	highrisk_Chemo
2627	0	lowrisk_Chemo				2627	0	lowrisk_Chemo
2624	0	lowrisk_Chemo				2624	0	lowrisk_Chemo
1026	1	highrisk_NO_Chemo				1026	1	highrisk_NO_Chemo
266	1	highrisk_NO_Chemo				266	1	highrisk_Chemo
334	0	lowrisk_Chemo				334	0	lowrisk_Chemo
300	1	highrisk_NO_Chemo				300	1	highrisk_NO_Chemo
1195	1	lowrisk_NO_Chemo				1195	1	lowrisk_Chemo
543	1	highrisk_Chemo				543	1	highrisk_Chemo
406	1	highrisk_Chemo				406	1	highrisk_Chemo
132	1	highrisk_NO_Chemo				132	1	highrisk_NO_Chemo
2593	0	highrisk_Chemo				2593	0	highrisk_Chemo
185	1	highrisk_Chemo				185	1	highrisk_Chemo
521	1	lowrisk_Chemo				521	1	lowrisk_Chemo
2587	0	lowrisk_NO_Chemo				2587	0	lowrisk_NO_Chemo
247	1	highrisk_Chemo				247	1	highrisk_Chemo
269	1	highrisk_NO_Chemo				269	1	highrisk_NO_Chemo
270	1	highrisk_Chemo				270	1	highrisk_Chemo
331	1	lowrisk_Chemo				331	1	lowrisk_Chemo
1179	1	highrisk_Chemo				1179	1	highrisk_Chemo
109	1	lowrisk_Chemo				109	1	lowrisk_Chemo
223	1	highrisk_Chemo				223	1	highrisk_Chemo
2566	0	lowrisk_NO_Chemo				2566	0	lowrisk_NO_Chemo
778	1	highrisk_Chemo				778	1	highrisk_Chemo
2559	0	lowrisk_Chemo				2559	0	lowrisk_Chemo
173	1	highrisk_Chemo				173	1	highrisk_Chemo
716	1	highrisk_Chemo				716	1	highrisk_Chemo
1050	1	lowrisk_NO_Chemo				1050	1	lowrisk_NO_Chemo
272	1	highrisk_Chemo				272	1	highrisk_Chemo
2353	1	lowrisk_Chemo				2353	1	lowrisk_Chemo
77	1	highrisk_NO_Chemo				77	1	highrisk_NO_Chemo
2531	0	lowrisk_Chemo				2531	0	lowrisk_Chemo
2531	0	lowrisk_Chemo				2531	0	lowrisk_Chemo
412	1	lowrisk_Chemo				412	1	lowrisk_Chemo
298	1	lowrisk_Chemo				298	1	lowrisk_Chemo
206	1	highrisk_Chemo				206	1	highrisk_Chemo
2509	0	lowrisk_Chemo				2509	0	lowrisk_Chemo
1005	1	lowrisk_Chemo				1005	1	lowrisk_Chemo
1687	1	highrisk_Chemo				1687	1	highrisk_Chemo
2503	0	lowrisk_Chemo				2503	0	lowrisk_Chemo
1715	1	lowrisk_Chemo				1715	1	lowrisk_Chemo
2498	0	highrisk_Chemo				2498	0	highrisk_Chemo
2498	0	highrisk_Chemo				2498	0	highrisk_NO_Chemo
1218	1	highrisk_Chemo				1218	1	highrisk_Chemo
28	1	highrisk_NO_Chemo				28	1	highrisk_NO_Chemo
233	1	highrisk_Chemo				233	1	highrisk_Chemo
841	1	lowrisk_NO_Chemo				841	1	lowrisk_NO_Chemo
98	1	highrisk_NO_Chemo				98	1	highrisk_NO_Chemo
248	1	lowrisk_Chemo				248	1	lowrisk_Chemo
2463	0	lowrisk_Chemo				2463	0	lowrisk_Chemo
68	1	lowrisk_Chemo				68	1	lowrisk_Chemo
185	0	highrisk_Chemo				185	0	highrisk_Chemo
724	1	highrisk_NO_Chemo				724	1	highrisk_Chemo
209	1	highrisk_NO_Chemo				209	1	highrisk_NO_Chemo
224	1	highrisk_Chemo				224	1	highrisk_NO_Chemo
1055	1	highrisk_Chemo				1055	1	highrisk_Chemo
348	1	highrisk_Chemo				348	1	highrisk_Chemo
2433	0	lowrisk_NO_Chemo				2433	0	lowrisk_Chemo
541	1	lowrisk_Chemo				541	1	lowrisk_Chemo
825	1	lowrisk_Chemo				825	1	lowrisk_Chemo
2428	0	lowrisk_Chemo				2428	0	lowrisk_NO_Chemo
131	1	highrisk_Chemo				131	1	highrisk_Chemo
604	1	lowrisk_Chemo				604	1	lowrisk_NO_Chemo
460	1	highrisk_Chemo				460	1	highrisk_Chemo
2033	1	lowrisk_Chemo				2033	1	lowrisk_Chemo
2424	0	lowrisk_Chemo				2424	0	lowrisk_Chemo
191	1	highrisk_Chemo				191	1	highrisk_Chemo
1418	0	lowrisk_NO_Chemo				1418	0	lowrisk_NO_Chemo
2421	0	highrisk_Chemo				2421	0	highrisk_Chemo
841	1	lowrisk_Chemo				841	1	lowrisk_Chemo
346	0	highrisk_NO_Chemo				346	0	highrisk_NO_Chemo
1407	0	highrisk_NO_Chemo				1407	0	highrisk_NO_Chemo
915	1	highrisk_Chemo				915	1	highrisk_Chemo
413	0	highrisk_Chemo				413	0	highrisk_Chemo
161	1	highrisk_Chemo				161	1	highrisk_Chemo
130	1	highrisk_NO_Chemo				130	1	highrisk_Chemo
2399	0	highrisk_NO_Chemo				2399	0	highrisk_NO_Chemo
1582	1	lowrisk_Chemo				1582	1	lowrisk_Chemo
1607	1	lowrisk_NO_Chemo				1607	1	lowrisk_Chemo
233	1	highrisk_Chemo				233	1	highrisk_Chemo
751	1	highrisk_NO_Chemo				751	1	highrisk_NO_Chemo
2004	0	highrisk_NO_Chemo				2004	0	highrisk_NO_Chemo
343	1	lowrisk_Chemo				343	1	lowrisk_Chemo
1134	1	lowrisk_NO_Chemo				1134	1	lowrisk_Chemo
1589	1	lowrisk_Chemo				1589	1	lowrisk_Chemo
481	0	highrisk_Chemo				481	0	highrisk_NO_Chemo
2364	0	highrisk_Chemo				2364	0	highrisk_Chemo
206	1	highrisk_Chemo				206	1	highrisk_Chemo
175	1	highrisk_NO_Chemo				175	1	highrisk_Chemo
565	1	highrisk_Chemo				565	1	highrisk_Chemo
711	1	highrisk_Chemo				711	1	highrisk_Chemo
357	1	highrisk_Chemo				357	1	highrisk_Chemo
741	1	highrisk_Chemo				741	1	highrisk_Chemo
322	1	lowrisk_Chemo				322	1	lowrisk_Chemo
472	1	highrisk_Chemo				472	1	highrisk_Chemo
1334	1	lowrisk_Chemo				1334	1	lowrisk_Chemo
1954	0	lowrisk_NO_Chemo				1954	0	lowrisk_Chemo
1059	1	highrisk_Chemo				1059	1	highrisk_Chemo
1159	1	highrisk_Chemo				1159	1	highrisk_Chemo
719	1	highrisk_Chemo				719	1	highrisk_Chemo
251	0	highrisk_Chemo				251	0	highrisk_Chemo
1080	1	lowrisk_Chemo				1080	1	lowrisk_Chemo
587	1	highrisk_Chemo				587	1	highrisk_Chemo
2311	0	lowrisk_NO_Chemo				2311	0	lowrisk_Chemo
2320	0	lowrisk_Chemo				2320	0	lowrisk_Chemo
767	1	lowrisk_Chemo				767	1	lowrisk_Chemo
2313	0	lowrisk_Chemo				2313	0	lowrisk_Chemo
2312	0	lowrisk_Chemo				2312	0	lowrisk_Chemo
2308	0	lowrisk_NO_Chemo				2308	0	lowrisk_Chemo
88	1	highrisk_Chemo				88	1	highrisk_Chemo
697	1	highrisk_Chemo				697	1	highrisk_Chemo
2302	0	lowrisk_Chemo				2302	0	lowrisk_Chemo
2161	0	lowrisk_NO_Chemo				2161	0	lowrisk_NO_Chemo
222	1	highrisk_NO_Chemo				222	1	highrisk_Chemo
367	1	highrisk_NO_Chemo				367	1	highrisk_NO_Chemo
333	1	highrisk_Chemo				333	1	highrisk_Chemo
2268	0	highrisk_Chemo				2268	0	highrisk_Chemo
292	1	lowrisk_Chemo				292	1	lowrisk_Chemo
2267	0	highrisk_NO_Chemo				2267	0	highrisk_Chemo
174	1	highrisk_Chemo				174	1	highrisk_Chemo
1997	0	lowrisk_Chemo				1997	0	lowrisk_Chemo
2230	0	highrisk_NO_Chemo				2230	0	highrisk_Chemo
1748	0	highrisk_Chemo				1748	0	highrisk_Chemo
2226	0	highrisk_Chemo				2226	0	highrisk_Chemo
184	0	highrisk_NO_Chemo				184	0	highrisk_Chemo
1284	1	highrisk_Chemo				1284	1	highrisk_Chemo
843	1	lowrisk_Chemo				843	1	lowrisk_Chemo
2218	0	highrisk_NO_Chemo				2218	0	highrisk_Chemo
1210	0	highrisk_NO_Chemo				1210	0	highrisk_Chemo
150	1	highrisk_Chemo				150	1	highrisk_NO_Chemo
2216	0	highrisk_NO_Chemo				2216	0	highrisk_NO_Chemo
1575	1	highrisk_Chemo				1575	1	highrisk_Chemo
388	1	highrisk_Chemo				388	1	highrisk_Chemo
2210	0	highrisk_Chemo				2210	0	highrisk_Chemo
1494	0	lowrisk_NO_Chemo				1494	0	lowrisk_Chemo
291	1	highrisk_Chemo				291	1	highrisk_Chemo
1529	1	lowrisk_Chemo				1529	1	lowrisk_Chemo
250	1	highrisk_Chemo				250	1	highrisk_Chemo
2181	0	lowrisk_Chemo				2181	0	lowrisk_Chemo
140	1	lowrisk_NO_Chemo				140	1	lowrisk_NO_Chemo
366	1	lowrisk_Chemo				366	1	lowrisk_Chemo
2169	0	lowrisk_Chemo				2169	0	lowrisk_Chemo
2161	0	lowrisk_Chemo				2161	0	lowrisk_NO_Chemo
2155	0	highrisk_Chemo				2155	0	highrisk_Chemo
658	1	highrisk_Chemo				658	1	highrisk_Chemo
2147	0	highrisk_Chemo				2147	0	highrisk_Chemo
597	1	highrisk_Chemo				597	1	highrisk_Chemo
347	1	highrisk_Chemo				347	1	highrisk_Chemo
346	1	highrisk_Chemo				346	1	highrisk_Chemo
226	1	lowrisk_Chemo				226	1	lowrisk_Chemo
746	1	highrisk_Chemo				746	1	highrisk_NO_Chemo
2119	0	highrisk_Chemo				2119	0	highrisk_Chemo
52	1	lowrisk_Chemo				52	1	lowrisk_Chemo
2119	0	lowrisk_Chemo				2119	0	lowrisk_Chemo
593	1	highrisk_Chemo				593	1	highrisk_Chemo
518	1	lowrisk_Chemo				518	1	lowrisk_Chemo
625	1	lowrisk_Chemo				625	1	lowrisk_Chemo
2095	0	lowrisk_Chemo				2095	0	lowrisk_Chemo
1206	0	highrisk_Chemo				1206	0	highrisk_Chemo
90	1	lowrisk_Chemo				90	1	lowrisk_Chemo
389	1	highrisk_NO_Chemo				389	1	highrisk_NO_Chemo
2089	0	highrisk_Chemo				2089	0	highrisk_NO_Chemo
2077	0	lowrisk_Chemo				2077	0	lowrisk_Chemo
1697	0	lowrisk_NO_Chemo				1697	0	lowrisk_Chemo
169	1	highrisk_Chemo				169	1	highrisk_Chemo
1593	0	lowrisk_Chemo				1593	0	lowrisk_Chemo
2065	0	highrisk_NO_Chemo				2065	0	highrisk_Chemo
2069	0	highrisk_Chemo				2069	0	highrisk_Chemo
1123	1	highrisk_Chemo				1123	1	highrisk_Chemo
416	1	highrisk_Chemo				416	1	highrisk_Chemo
333	1	highrisk_Chemo				333	1	highrisk_Chemo
2035	0	lowrisk_Chemo				2035	0	lowrisk_Chemo
2034	0	lowrisk_NO_Chemo				2034	0	lowrisk_NO_Chemo
952	1	highrisk_Chemo				952	1	highrisk_Chemo
1997	0	lowrisk_Chemo				1997	0	lowrisk_Chemo
1995	0	lowrisk_Chemo				1995	0	lowrisk_Chemo
1995	0	lowrisk_Chemo				1995	0	lowrisk_Chemo
350	1	highrisk_Chemo				350	1	highrisk_Chemo
1987	0	lowrisk_Chemo				1987	0	lowrisk_Chemo
1984	0	lowrisk_Chemo				1984	0	lowrisk_Chemo
1981	0	lowrisk_Chemo				1981	0	lowrisk_Chemo
918	1	highrisk_Chemo				918	1	highrisk_Chemo
245	1	lowrisk_Chemo				245	1	lowrisk_Chemo
1977	0	highrisk_Chemo				1977	0	highrisk_Chemo
814	1	lowrisk_Chemo				814	1	lowrisk_Chemo
939	1	lowrisk_Chemo				939	1	lowrisk_Chemo
1953	0	lowrisk_Chemo				1953	0	lowrisk_Chemo
470	1	highrisk_Chemo				470	1	highrisk_Chemo
516	1	lowrisk_Chemo				516	1	lowrisk_Chemo
364	1	lowrisk_NO_Chemo				364	1	lowrisk_NO_Chemo
1362	1	lowrisk_Chemo				1362	1	lowrisk_Chemo
1937	0	highrisk_Chemo				1937	0	highrisk_Chemo
1930	0	highrisk_NO_Chemo				1930	0	highrisk_Chemo
294	1	highrisk_Chemo				294	1	highrisk_Chemo
402	1	highrisk_Chemo				402	1	highrisk_Chemo
251	1	lowrisk_Chemo				251	1	lowrisk_Chemo
415	1	highrisk_Chemo				415	1	highrisk_Chemo
460	1	lowrisk_Chemo				460	1	lowrisk_NO_Chemo
711	1	lowrisk_Chemo				711	1	lowrisk_Chemo
87	1	highrisk_NO_Chemo				87	1	highrisk_NO_Chemo
1855	0	lowrisk_Chemo				1855	0	lowrisk_NO_Chemo
268	1	highrisk_Chemo				268	1	highrisk_NO_Chemo
1069	1	lowrisk_Chemo				1069	1	lowrisk_Chemo
105	1	highrisk_Chemo				105	1	highrisk_Chemo
260	1	lowrisk_Chemo				260	1	lowrisk_Chemo
1827	0	highrisk_Chemo				1827	0	highrisk_NO_Chemo
330	1	highrisk_Chemo				330	1	highrisk_Chemo
1818	0	lowrisk_Chemo				1818	0	lowrisk_Chemo
856	1	lowrisk_Chemo				856	1	lowrisk_Chemo
344	1	lowrisk_Chemo				344	1	lowrisk_Chemo
305	1	highrisk_Chemo				305	1	highrisk_Chemo
222	1	highrisk_Chemo				222	1	highrisk_Chemo
186	1	lowrisk_Chemo				186	1	lowrisk_Chemo
400	1	highrisk_Chemo				400	1	highrisk_Chemo
1006	1	lowrisk_Chemo				1006	1	lowrisk_NO_Chemo
78	1	highrisk_Chemo				78	1	highrisk_Chemo
45	1	lowrisk_NO_Chemo				45	1	lowrisk_NO_Chemo
802	0	lowrisk_NO_Chemo				802	0	lowrisk_NO_Chemo
495	1	highrisk_Chemo				495	1	highrisk_Chemo
1180	0	lowrisk_Chemo				1180	0	lowrisk_Chemo
751	0	lowrisk_Chemo				751	0	lowrisk_NO_Chemo
1627	0	lowrisk_Chemo				1627	0	lowrisk_NO_Chemo
158	1	highrisk_Chemo				158	1	highrisk_Chemo
111	1	highrisk_Chemo				111	1	highrisk_Chemo
1595	0	lowrisk_Chemo				1595	0	lowrisk_Chemo
90	1	highrisk_NO_Chemo				90	1	highrisk_NO_Chemo
128	1	highrisk_Chemo				128	1	highrisk_Chemo
1557	0	lowrisk_Chemo				1557	0	lowrisk_Chemo
1559	0	highrisk_Chemo				1559	0	highrisk_Chemo
1303	0	lowrisk_NO_Chemo				1303	0	lowrisk_NO_Chemo
1532	0	highrisk_NO_Chemo				1532	0	highrisk_NO_Chemo
339	1	highrisk_Chemo				339	1	highrisk_Chemo
177	1	lowrisk_Chemo				177	1	lowrisk_Chemo
541	1	highrisk_Chemo				541	1	highrisk_Chemo
1480	0	lowrisk_NO_Chemo				1480	0	lowrisk_NO_Chemo
1475	0	lowrisk_Chemo				1475	0	lowrisk_Chemo
1055	1	lowrisk_Chemo				1055	1	lowrisk_NO_Chemo
299	1	lowrisk_Chemo				299	1	lowrisk_Chemo
1452	0	highrisk_Chemo				1452	0	highrisk_Chemo
508	1	highrisk_Chemo				508	1	highrisk_Chemo
2305	1	lowrisk_NO_Chemo				2305	1	lowrisk_NO_Chemo
143	1	highrisk_Chemo				143	1	highrisk_Chemo
74	1	highrisk_Chemo				74	1	highrisk_Chemo
458	1	highrisk_Chemo				458	1	highrisk_Chemo
1292	0	highrisk_Chemo				1292	0	highrisk_Chemo
74	1	highrisk_Chemo				74	1	highrisk_NO_Chemo
1238	0	lowrisk_Chemo				1238	0	lowrisk_Chemo
573	1	lowrisk_Chemo				573	1	lowrisk_Chemo
781	1	lowrisk_Chemo				781	1	lowrisk_Chemo
627	1	highrisk_Chemo				627	1	highrisk_Chemo
703	0	lowrisk_Chemo				703	0	lowrisk_Chemo
252	1	highrisk_Chemo				252	1	highrisk_Chemo
599	1	highrisk_Chemo				599	1	highrisk_Chemo
1032	0	lowrisk_Chemo				1032	0	lowrisk_Chemo
1020	0	highrisk_Chemo				1020	0	highrisk_Chemo
42	1	highrisk_Chemo				42	1	highrisk_Chemo
281	1	highrisk_Chemo				281	1	highrisk_Chemo
965	0	lowrisk_Chemo				965	0	lowrisk_Chemo
962	0	lowrisk_Chemo				962	0	lowrisk_Chemo
572	0	highrisk_Chemo				572	0	highrisk_Chemo
893	0	highrisk_Chemo				893	0	highrisk_Chemo
829	0	highrisk_NO_Chemo				829	0	highrisk_Chemo
3960	0	lowrisk_Chemo				3960	0	lowrisk_Chemo
1315	1	highrisk_Chemo				1315	1	highrisk_NO_Chemo
1104	1	lowrisk_NO_Chemo				1104	1	lowrisk_Chemo
1058	1	lowrisk_NO_Chemo				1058	1	lowrisk_NO_Chemo
4726	0	lowrisk_NO_Chemo				4726	0	lowrisk_Chemo
3006	1	lowrisk_Chemo				3006	1	lowrisk_Chemo
2550	1	lowrisk_Chemo				2550	1	lowrisk_Chemo
123	1	lowrisk_NO_Chemo				123	1	lowrisk_NO_Chemo
4607	0	lowrisk_NO_Chemo				4607	0	lowrisk_Chemo
91	1	highrisk_NO_Chemo				91	1	highrisk_NO_Chemo
2833	1	lowrisk_NO_Chemo				2833	1	lowrisk_Chemo
3515	0	lowrisk_Chemo				3515	0	lowrisk_Chemo
76	1	highrisk_NO_Chemo				76	1	highrisk_NO_Chemo
2030	0	lowrisk_Chemo				2030	0	lowrisk_Chemo
2512	1	lowrisk_NO_Chemo				2512	1	lowrisk_Chemo
157	1	highrisk_Chemo				157	1	highrisk_NO_Chemo
653	0	lowrisk_Chemo				653	0	lowrisk_Chemo
4411	0	lowrisk_Chemo				4411	0	lowrisk_Chemo
303	1	lowrisk_Chemo				303	1	lowrisk_NO_Chemo
624	1	highrisk_NO_Chemo				624	1	highrisk_Chemo
515	1	lowrisk_NO_Chemo				515	1	lowrisk_Chemo
507	1	highrisk_Chemo				507	1	highrisk_NO_Chemo
135	1	lowrisk_NO_Chemo				135	1	lowrisk_NO_Chemo
286	1	lowrisk_Chemo				286	1	lowrisk_NO_Chemo
3108	1	highrisk_NO_Chemo				3108	1	highrisk_Chemo
551	1	lowrisk_NO_Chemo				551	1	lowrisk_NO_Chemo
2466	1	lowrisk_NO_Chemo				2466	1	lowrisk_NO_Chemo
2634	1	lowrisk_NO_Chemo				2634	1	lowrisk_Chemo
477	1	lowrisk_Chemo				477	1	lowrisk_NO_Chemo
4211	0	lowrisk_Chemo				4211	0	lowrisk_Chemo
1356	1	highrisk_Chemo				1356	1	highrisk_NO_Chemo
1508	1	lowrisk_NO_Chemo				1508	1	lowrisk_Chemo
3300	1	lowrisk_NO_Chemo				3300	1	lowrisk_Chemo
1259	1	lowrisk_NO_Chemo				1259	1	lowrisk_NO_Chemo
2553	1	lowrisk_Chemo				2553	1	lowrisk_Chemo
4148	0	lowrisk_NO_Chemo				4148	0	lowrisk_NO_Chemo
2119	1	lowrisk_NO_Chemo				2119	1	lowrisk_NO_Chemo
320	0	lowrisk_NO_Chemo				320	0	lowrisk_NO_Chemo
147	1	highrisk_NO_Chemo				147	1	highrisk_NO_Chemo
924	1	lowrisk_Chemo				924	1	lowrisk_NO_Chemo
1869	1	lowrisk_Chemo				1869	1	lowrisk_NO_Chemo
1253	1	lowrisk_NO_Chemo				1253	1	lowrisk_Chemo
552	1	highrisk_Chemo				552	1	highrisk_Chemo
837	1	highrisk_Chemo				837	1	highrisk_Chemo
547	1	highrisk_Chemo				547	1	highrisk_Chemo
2992	0	lowrisk_Chemo				2992	0	lowrisk_NO_Chemo
170	1	highrisk_NO_Chemo				170	1	highrisk_Chemo
894	1	lowrisk_NO_Chemo				894	1	lowrisk_NO_Chemo
2074	1	highrisk_NO_Chemo				2074	1	highrisk_Chemo
368	1	highrisk_NO_Chemo				368	1	highrisk_Chemo
253	1	highrisk_Chemo				253	1	highrisk_NO_Chemo
1009	0	lowrisk_NO_Chemo				1009	0	lowrisk_Chemo
670	1	highrisk_Chemo				670	1	highrisk_Chemo
3944	0	lowrisk_Chemo				3944	0	lowrisk_Chemo
2983	1	lowrisk_NO_Chemo				2983	1	lowrisk_Chemo
930	1	lowrisk_NO_Chemo				930	1	lowrisk_NO_Chemo
1456	1	lowrisk_NO_Chemo				1456	1	lowrisk_Chemo
298	1	lowrisk_NO_Chemo				298	1	lowrisk_NO_Chemo
861	1	lowrisk_NO_Chemo				861	1	lowrisk_Chemo
783	1	lowrisk_NO_Chemo				783	1	lowrisk_NO_Chemo
1694	1	lowrisk_Chemo				1694	1	lowrisk_Chemo
1135	1	lowrisk_Chemo				1135	1	lowrisk_Chemo
1270	1	highrisk_Chemo				1270	1	highrisk_Chemo
1652	0	lowrisk_NO_Chemo				1652	0	lowrisk_Chemo
72	1	lowrisk_Chemo				72	1	lowrisk_Chemo
1645	0	highrisk_Chemo				1645	0	highrisk_Chemo
408	1	highrisk_Chemo				408	1	highrisk_NO_Chemo
801	1	highrisk_Chemo				801	1	highrisk_Chemo
1639	0	lowrisk_NO_Chemo				1639	0	lowrisk_NO_Chemo
835	1	lowrisk_Chemo				835	1	lowrisk_Chemo
1709	0	lowrisk_NO_Chemo				1709	0	lowrisk_Chemo
1627	0	lowrisk_NO_Chemo				1627	0	lowrisk_Chemo
1609	0	lowrisk_NO_Chemo				1609	0	lowrisk_Chemo
1639	0	lowrisk_NO_Chemo				1639	0	lowrisk_Chemo
1587	0	lowrisk_NO_Chemo				1587	0	lowrisk_Chemo
1939	0	lowrisk_NO_Chemo				1939	0	lowrisk_NO_Chemo
1597	0	lowrisk_Chemo				1597	0	lowrisk_Chemo
1604	0	lowrisk_NO_Chemo				1604	0	lowrisk_Chemo
843	1	highrisk_Chemo				843	1	highrisk_Chemo
1527	0	lowrisk_NO_Chemo				1527	0	lowrisk_NO_Chemo
1559	0	lowrisk_Chemo				1559	0	lowrisk_Chemo
262	1	highrisk_Chemo				262	1	highrisk_Chemo
1560	0	lowrisk_Chemo				1560	0	lowrisk_Chemo
309	1	lowrisk_NO_Chemo				309	1	lowrisk_Chemo
864	1	highrisk_NO_Chemo				864	1	highrisk_Chemo
724	1	lowrisk_Chemo				724	1	lowrisk_Chemo
1583	0	lowrisk_Chemo				1583	0	lowrisk_Chemo
1485	0	lowrisk_Chemo				1485	0	lowrisk_Chemo
1484	0	lowrisk_Chemo				1484	0	lowrisk_Chemo
1489	0	lowrisk_NO_Chemo				1489	0	lowrisk_NO_Chemo
471	1	highrisk_Chemo				471	1	highrisk_Chemo
1511	0	highrisk_Chemo				1511	0	highrisk_Chemo
212	1	highrisk_NO_Chemo				212	1	highrisk_NO_Chemo
220	1	highrisk_Chemo				220	1	highrisk_Chemo
856	1	highrisk_Chemo				856	1	highrisk_Chemo
1554	0	highrisk_Chemo				1554	0	highrisk_Chemo
599	1	lowrisk_Chemo				599	1	lowrisk_Chemo
1931	0	lowrisk_Chemo				1931	0	lowrisk_Chemo
1050	1	highrisk_Chemo				1050	1	highrisk_Chemo
1449	0	lowrisk_NO_Chemo				1449	0	lowrisk_Chemo
1483	0	lowrisk_Chemo				1483	0	lowrisk_Chemo
184	1	highrisk_Chemo				184	1	highrisk_Chemo
805	0	lowrisk_NO_Chemo				805	0	lowrisk_Chemo
1443	0	lowrisk_Chemo				1443	0	lowrisk_Chemo
1443	0	lowrisk_Chemo				1443	0	lowrisk_Chemo
1455	0	lowrisk_Chemo				1455	0	lowrisk_Chemo
388	1	lowrisk_Chemo				388	1	lowrisk_NO_Chemo
261	1	highrisk_Chemo				261	1	highrisk_Chemo
1513	0	highrisk_Chemo				1513	0	highrisk_Chemo
1513	0	lowrisk_Chemo				1513	0	lowrisk_Chemo
503	1	highrisk_Chemo				503	1	highrisk_Chemo
1925	0	lowrisk_Chemo				1925	0	lowrisk_Chemo
204	1	highrisk_NO_Chemo				204	1	highrisk_NO_Chemo
1924	0	lowrisk_NO_Chemo				1924	0	lowrisk_Chemo
584	1	highrisk_Chemo				584	1	highrisk_Chemo
1923	0	highrisk_Chemo				1923	0	highrisk_Chemo
407	1	lowrisk_Chemo				407	1	lowrisk_Chemo
393	1	highrisk_Chemo				393	1	highrisk_Chemo
148	1	highrisk_Chemo				148	1	highrisk_Chemo
780	1	highrisk_Chemo				780	1	highrisk_Chemo
254	1	highrisk_Chemo				254	1	highrisk_Chemo
512	1	highrisk_Chemo				512	1	highrisk_Chemo
414	0	lowrisk_NO_Chemo				414	0	lowrisk_Chemo
1377	0	highrisk_NO_Chemo				1377	0	highrisk_Chemo
1335	0	lowrisk_Chemo				1335	0	lowrisk_Chemo
108	1	highrisk_NO_Chemo				108	1	highrisk_NO_Chemo
1343	0	lowrisk_Chemo				1343	0	lowrisk_Chemo
1332	0	highrisk_Chemo				1332	0	highrisk_Chemo
104	1	highrisk_Chemo				104	1	highrisk_Chemo
274	1	lowrisk_Chemo				274	1	lowrisk_Chemo
2127	0	lowrisk_NO_Chemo				2127	0	lowrisk_Chemo
405	1	highrisk_Chemo				405	1	highrisk_Chemo
923	1	lowrisk_Chemo				923	1	lowrisk_Chemo
564	1	lowrisk_Chemo				564	1	lowrisk_Chemo
1884	0	lowrisk_Chemo				1884	0	lowrisk_NO_Chemo
225	1	highrisk_Chemo				225	1	highrisk_Chemo
1248	0	highrisk_Chemo				1248	0	highrisk_NO_Chemo
1239	0	lowrisk_Chemo				1239	0	lowrisk_Chemo
509	1	highrisk_NO_Chemo				509	1	highrisk_Chemo
1218	0	lowrisk_Chemo				1218	0	lowrisk_Chemo
581	1	highrisk_Chemo				581	1	highrisk_Chemo
1204	0	lowrisk_Chemo				1204	0	lowrisk_Chemo
690	1	lowrisk_Chemo				690	1	lowrisk_Chemo
1199	0	lowrisk_Chemo				1199	0	lowrisk_Chemo
570	1	highrisk_Chemo				570	1	highrisk_Chemo
1169	0	lowrisk_Chemo				1169	0	lowrisk_Chemo
496	1	highrisk_NO_Chemo				496	1	highrisk_Chemo
1113	0	lowrisk_Chemo				1113	0	lowrisk_Chemo
294	1	highrisk_Chemo				294	1	highrisk_Chemo
1100	0	lowrisk_Chemo				1100	0	lowrisk_Chemo
1091	0	lowrisk_Chemo				1091	0	lowrisk_Chemo
441	1	highrisk_Chemo				441	1	highrisk_Chemo
1070	0	lowrisk_Chemo				1070	0	lowrisk_Chemo
1092	0	lowrisk_NO_Chemo				1092	0	lowrisk_Chemo
1024	0	lowrisk_Chemo				1024	0	lowrisk_NO_Chemo
1024	0	lowrisk_Chemo				1024	0	lowrisk_Chemo
1023	0	lowrisk_Chemo				1023	0	lowrisk_Chemo
1010	0	lowrisk_Chemo				1010	0	lowrisk_Chemo
600	1	lowrisk_Chemo				600	1	lowrisk_Chemo
975	0	highrisk_Chemo				975	0	highrisk_Chemo
300	1	highrisk_Chemo				300	1	highrisk_Chemo
939	0	lowrisk_Chemo				939	0	lowrisk_NO_Chemo
379	1	highrisk_Chemo				379	1	highrisk_Chemo
931	0	lowrisk_NO_Chemo				931	0	lowrisk_Chemo
927	0	lowrisk_Chemo				927	0	lowrisk_Chemo
925	0	lowrisk_NO_Chemo				925	0	lowrisk_Chemo
378	1	highrisk_Chemo				378	1	highrisk_Chemo
913	0	highrisk_Chemo				913	0	highrisk_Chemo
542	1	highrisk_Chemo				542	1	highrisk_Chemo
885	0	lowrisk_Chemo				885	0	lowrisk_Chemo
219	1	highrisk_Chemo				219	1	highrisk_Chemo
345	1	highrisk_Chemo				345	1	highrisk_Chemo
85	1	highrisk_Chemo				85	1	highrisk_Chemo
778	0	highrisk_Chemo				778	0	highrisk_Chemo
263	1	highrisk_Chemo				263	1	highrisk_Chemo
727	0	lowrisk_Chemo				727	0	lowrisk_Chemo
346	1	lowrisk_Chemo				346	1	lowrisk_Chemo
237	1	lowrisk_Chemo				237	1	lowrisk_Chemo
677	0	lowrisk_Chemo				677	0	lowrisk_Chemo
1699	0	lowrisk_Chemo				1699	0	lowrisk_Chemo
1695	0	lowrisk_NO_Chemo				1695	0	lowrisk_Chemo
1695	0	lowrisk_NO_Chemo				1695	0	lowrisk_Chemo
295	1	highrisk_Chemo				295	1	highrisk_Chemo
1679	0	lowrisk_Chemo				1679	0	lowrisk_Chemo
318	1	lowrisk_Chemo				318	1	lowrisk_Chemo
680	0	lowrisk_Chemo				680	0	lowrisk_Chemo

[truncated: 10 more sheets: Sheet11, Sheet12, Sheet13, Sheet14, Sheet15, Sheet16, Sheet17, Sheet18, Sheet19, Sheet20]
